# Supplementary material for: Cell Cycle Genes Are the Evolutionarily Conserved Targets of the E2F4 Transcription Factor
Source: PLoS One. 2007 Oct 24;2(10):e1061. doi: 10.1371/journal.pone.0001061 (PMC2020443; doi:10.1371/journal.pone.0001061)
Supplement: Figure S3 — (0.09 MB XLS) [file pone.0001061.s003.xls]

## Sheet: Fig3A
NOTE THERE ARE TWO SHEETS IN THIS EXCEL FILE
	p-value of E2F4 Binding in
Gene name	liver	HepG2	acinar	islets
FLJ12735	8.31e-10	4.59e-09	8.66e-10	1.08e-09
KIF4A	8.31e-10	4.59e-09	1.02e-09	1.15e-09
CDC25A	2.33e-09	4.59e-09	1.02e-09	2.18e-09
KNSL6	3.06e-09	4.59e-09	1.71e-09	2.18e-09
HMGB2_0,0	3.37e-09	4.59e-09	1.99e-09	2.18e-09
FLJ10922	3.37e-09	5.91e-09	1.99e-09	2.26e-09
ZNF361	5.81e-09	5.91e-09	2.57e-09	2.63e-09
CDC25A_i	6.62e-09	5.91e-09	5.7e-09	2.63e-09
BLM	6.62e-09	5.91e-09	5.7e-09	3.54e-09
STK18	1.01e-08	7.17e-09	5.7e-09	4.49e-09
KIAA0092	1.01e-08	8.7e-09	6.45e-09	5.06e-09
DKFZP434B168	1.03e-08	1.17e-08	7.87e-09	7.72e-09
CENPF	1.03e-08	1.17e-08	7.87e-09	8.71e-09
CHEK2	1.11e-08	1.17e-08	7.87e-09	8.71e-09
FANCD2	1.11e-08	1.17e-08	8.37e-09	1.01e-08
RAMP	1.11e-08	1.17e-08	8.37e-09	1.13e-08
CKS1B_0,0	1.12e-08	1.17e-08	9.11e-09	1.13e-08
SMC2L1	1.15e-08	1.62e-08	9.84e-09	1.22e-08
CDC25C	1.15e-08	1.62e-08	9.84e-09	1.24e-08
CCNA2	1.15e-08	1.62e-08	9.98e-09	1.52e-08
MUT	1.15e-08	1.62e-08	1.13e-08	1.52e-08
BC035579_0,0	1.15e-08	1.62e-08	1.25e-08	1.55e-08
ORC6L	1.31e-08	1.62e-08	1.25e-08	1.71e-08
KNSL4	1.31e-08	1.68e-08	1.25e-08	1.71e-08
FLJ10468	1.31e-08	2.01e-08	1.25e-08	1.71e-08
BUB1B	1.53e-08	2.01e-08	1.25e-08	1.71e-08
KIAA0101	1.56e-08	2.01e-08	1.35e-08	1.71e-08
TCERG1	1.94e-08	2.01e-08	1.4e-08	2.01e-08
FLJ11222	1.94e-08	2.13e-08	1.41e-08	2.18e-08
CSTF1	1.94e-08	2.25e-08	1.49e-08	2.19e-08
KIAA0008	1.96e-08	2.25e-08	1.52e-08	2.33e-08
CDCA1	1.96e-08	2.25e-08	1.54e-08	2.33e-08
MGC2605	2.01e-08	2.35e-08	1.63e-08	2.37e-08
LOC81691	2.06e-08	2.38e-08	1.72e-08	2.57e-08
TRA1	2.06e-08	2.56e-08	1.72e-08	2.88e-08
CCNB2	2.11e-08	2.8e-08	1.77e-08	2.95e-08
KIAA0872	2.11e-08	3.04e-08	1.95e-08	3.15e-08
TTF2	2.11e-08	3.04e-08	2.05e-08	3.19e-08
FLJ11186	2.5e-08	3.3e-08	2.43e-08	3.48e-08
RNU25_U40580_chr11_0,0	2.5e-08	3.44e-08	2.43e-08	3.52e-08
CDC6_i	2.5e-08	3.59e-08	2.44e-08	3.75e-08
BC009433_0,0	2.81e-08	3.67e-08	2.74e-08	3.83e-08
HCAP-G	3.14e-08	3.67e-08	2.77e-08	4.11e-08
BRD1	3.14e-08	3.67e-08	3.05e-08	4.4e-08
TOPK	3.23e-08	3.67e-08	3.36e-08	4.8e-08
HMG2	3.24e-08	3.67e-08	3.36e-08	4.8e-08
MGC4308	3.24e-08	3.67e-08	3.4e-08	5.57e-08
VPS35	3.32e-08	3.77e-08	3.88e-08	5.57e-08
HSPC150	3.32e-08	3.77e-08	4.69e-08	5.57e-08
MCM3_0,0	3.35e-08	3.82e-08	4.7e-08	5.57e-08
HEC	3.59e-08	3.86e-08	4.7e-08	6.05e-08
XRCC4	3.79e-08	3.94e-08	4.83e-08	6.39e-08
GLO1	4.35e-08	4.06e-08	5.67e-08	6.66e-08
FLJ20084	4.35e-08	4.07e-08	6.25e-08	6.66e-08
ZWINT	4.35e-08	4.07e-08	6.25e-08	6.66e-08
RPS6KA5	4.95e-08	4.07e-08	6.25e-08	7.05e-08
CLASPIN	4.98e-08	4.41e-08	6.25e-08	8.33e-08
HRB2	5.03e-08	4.74e-08	6.25e-08	8.43e-08
SMAP	5.27e-08	4.74e-08	6.25e-08	9.22e-08
CDC6	5.41e-08	4.84e-08	6.9e-08	9.22e-08
FLJ10287	5.76e-08	5.13e-08	7.39e-08	1.03e-07
EXO1	5.76e-08	5.57e-08	7.39e-08	1.03e-07
ANKT	5.92e-08	5.57e-08	7.39e-08	1.25e-07
AF093680	6.33e-08	5.73e-08	7.39e-08	1.32e-07
MTAP	6.33e-08	6.34e-08	7.49e-08	1.33e-07
ATF2	6.33e-08	7.22e-08	7.5e-08	1.33e-07
TRIP	6.33e-08	7.62e-08	7.6e-08	1.39e-07
CDK2_0,0	6.36e-08	7.62e-08	8.13e-08	1.39e-07
SNIP1	6.85e-08	8.07e-08	8.69e-08	1.4e-07
MPHOSPH1	7.08e-08	8.07e-08	8.83e-08	1.48e-07
CCNB1	7.08e-08	8.07e-08	9.45e-08	1.5e-07
AF15Q14	7.81e-08	9.16e-08	9.61e-08	1.51e-07
BC024022_0,0	8.35e-08	9.95e-08	1e-07	1.51e-07
MTMR4	8.35e-08	9.95e-08	1.13e-07	1.55e-07
LOC51016	8.35e-08	9.95e-08	1.14e-07	1.72e-07
FLJ10539	1.01e-07	9.95e-08	1.16e-07	1.76e-07
MRP63	1.02e-07	9.95e-08	1.2e-07	1.76e-07
SMC4L1	1.04e-07	9.95e-08	1.28e-07	1.76e-07
TYMS	1.04e-07	1.05e-07	1.28e-07	1.76e-07
U22_snoRNA_spliced_RNA_0,0	1.1e-07	1.06e-07	1.38e-07	1.8e-07
NUDT2	1.14e-07	1.13e-07	1.41e-07	1.81e-07
CCNA2_0,0	1.23e-07	1.14e-07	1.41e-07	1.81e-07
CCNG2	1.3e-07	1.18e-07	1.41e-07	1.81e-07
SNRPD2	1.3e-07	1.18e-07	1.41e-07	1.81e-07
KNSL7	1.3e-07	1.22e-07	1.62e-07	1.87e-07
LSM5	1.35e-07	1.48e-07	1.62e-07	1.93e-07
RAD51	1.38e-07	1.53e-07	1.66e-07	1.93e-07
FLJ14813	1.42e-07	1.55e-07	1.66e-07	2.04e-07
TAF1A	1.47e-07	1.69e-07	1.69e-07	2.31e-07
RANGAP1	1.54e-07	1.79e-07	1.71e-07	2.54e-07
H4FG	1.54e-07	1.79e-07	1.71e-07	2.57e-07
USP5	1.56e-07	1.79e-07	1.71e-07	2.6e-07
BRCA1	1.57e-07	1.79e-07	1.71e-07	2.6e-07
FLJ11029	1.57e-07	1.79e-07	1.84e-07	2.7e-07
SFRS1	1.57e-07	1.86e-07	2.04e-07	2.7e-07
ZNF85	1.63e-07	2.02e-07	2.04e-07	2.77e-07
MRPL18	1.64e-07	2.08e-07	2.07e-07	2.96e-07
FLJ14451	1.68e-07	2.1e-07	2.08e-07	2.96e-07
SUCLG1	1.79e-07	2.12e-07	2.36e-07	2.99e-07
SFRS2	1.81e-07	2.18e-07	2.36e-07	2.99e-07
MGC2840	1.89e-07	2.26e-07	2.43e-07	3.03e-07
HUMGT198A	2.09e-07	2.26e-07	2.68e-07	3.03e-07
FLJ20508	2.09e-07	2.26e-07	2.78e-07	3.03e-07
RRM1	2.1e-07	2.28e-07	3.02e-07	3.1e-07
ORC2L	2.15e-07	2.28e-07	3.08e-07	3.31e-07
ABCB6	2.48e-07	2.34e-07	3.18e-07	3.31e-07
INCENP	2.48e-07	2.36e-07	3.18e-07	3.31e-07
RBM15	2.51e-07	2.49e-07	3.18e-07	3.31e-07
RAB6KIFL	2.52e-07	2.6e-07	3.19e-07	3.38e-07
PLAA	2.54e-07	2.6e-07	3.38e-07	4.11e-07
H3FL	2.69e-07	2.65e-07	3.38e-07	4.12e-07
HIST1H4J_0,0	2.82e-07	2.7e-07	4.23e-07	4.47e-07
BC032858_0,0	3.07e-07	2.7e-07	4.62e-07	4.96e-07
CSTF3	3.07e-07	2.7e-07	4.71e-07	4.96e-07
LOC51142	3.07e-07	2.7e-07	4.94e-07	5.17e-07
CDC45L	3.39e-07	3.06e-07	4.94e-07	5.35e-07
POU2F1_1,0	3.42e-07	3.12e-07	5.2e-07	5.45e-07
ORC3L	3.53e-07	3.31e-07	5.35e-07	5.45e-07
TP53_1,0	3.58e-07	3.44e-07	5.47e-07	5.53e-07
DCLRE1C	3.67e-07	3.5e-07	5.71e-07	5.83e-07
MGC2488	3.93e-07	3.56e-07	5.86e-07	5.94e-07
KIAA0186	3.99e-07	3.57e-07	5.93e-07	5.94e-07
FBXO8	4.04e-07	3.59e-07	6.22e-07	5.97e-07
SNX5	4.33e-07	3.6e-07	6.83e-07	6.43e-07
TU12B1-TY	4.34e-07	3.6e-07	7.16e-07	6.5e-07
C20orf172	4.47e-07	3.76e-07	7.8e-07	6.61e-07
COX8	4.82e-07	3.9e-07	8.19e-07	6.7e-07
XRCC1	4.82e-07	3.93e-07	8.4e-07	6.7e-07
NBR2	4.85e-07	3.96e-07	8.6e-07	6.7e-07
MAP3K7	5.12e-07	4.04e-07	9.22e-07	7.04e-07
FLJ10956	5.17e-07	4.24e-07	9.22e-07	7.21e-07
PRIM2A	5.33e-07	4.32e-07	9.32e-07	7.3e-07
DKFZP434G2226	5.33e-07	4.4e-07	9.35e-07	7.68e-07
FLJ13215	5.39e-07	4.61e-07	9.45e-07	8.54e-07
MAD2L1	5.45e-07	4.62e-07	9.98e-07	8.81e-07
AP4B1	5.62e-07	4.83e-07	9.99e-07	9.09e-07
BC014442_0,0	5.79e-07	4.83e-07	1.08e-06	9.16e-07
DMTF1	6.34e-07	4.96e-07	1.09e-06	9.5e-07
H2AFI	6.41e-07	5.05e-07	1.16e-06	9.87e-07
PCNA	6.54e-07	5.08e-07	1.18e-06	1.02e-06
MDH1	6.99e-07	5.21e-07	1.23e-06	1.03e-06
MTHFD1	6.99e-07	5.26e-07	1.25e-06	1.03e-06
ZNF214	6.99e-07	5.34e-07	1.31e-06	1.03e-06
FLJ11193	7.09e-07	5.36e-07	1.32e-06	1.06e-06
TOP2A	7.75e-07	5.59e-07	1.36e-06	1.07e-06
DKFZP434C245	7.84e-07	5.73e-07	1.37e-06	1.17e-06
HCR	7.97e-07	5.91e-07	1.48e-06	1.25e-06
H-l(3)mbt-l	8.64e-07	6.05e-07	1.53e-06	1.27e-06
METL	8.99e-07	6.08e-07	1.56e-06	1.27e-06
MCM3	8.99e-07	6.63e-07	1.56e-06	1.36e-06
CSTF2T	8.99e-07	6.68e-07	1.63e-06	1.36e-06
RAD54B	8.99e-07	6.75e-07	1.7e-06	1.4e-06
TCF19	9.09e-07	7.18e-07	1.74e-06	1.51e-06
CSPG6	9.09e-07	7.23e-07	1.74e-06	1.52e-06
FLJ22692	9.17e-07	7.41e-07	1.81e-06	1.56e-06
AND-1	9.37e-07	7.5e-07	1.81e-06	1.57e-06
FLJ10342	9.82e-07	7.57e-07	1.81e-06	1.57e-06
FHIT	1e-06	7.63e-07	1.82e-06	1.62e-06
BC032336_0,0	1e-06	7.75e-07	1.9e-06	1.62e-06
MCM6_0,0	1.02e-06	7.8e-07	1.93e-06	1.66e-06
TIMELESS	1.04e-06	8.05e-07	2e-06	1.66e-06
RFC3	1.04e-06	8.52e-07	2.05e-06	1.67e-06
FLJ20189	1.04e-06	8.97e-07	2.12e-06	1.73e-06
CENPH	1.05e-06	9.17e-07	2.12e-06	1.73e-06
RQCD1	1.05e-06	9.33e-07	2.14e-06	1.82e-06
TAF11	1.06e-06	9.39e-07	2.14e-06	1.82e-06
UBE2C	1.06e-06	9.58e-07	2.14e-06	1.82e-06
LOC51053	1.06e-06	9.59e-07	2.16e-06	1.82e-06
TRA1_0,0	1.08e-06	1e-06	2.19e-06	1.89e-06
HMGB1_0,0	1.17e-06	1e-06	2.19e-06	1.9e-06
CGI-01	1.21e-06	1.05e-06	2.25e-06	1.93e-06
LOC57830	1.22e-06	1.11e-06	2.29e-06	1.93e-06
MRPL37	1.28e-06	1.13e-06	2.32e-06	2.07e-06
FLJ23468	1.28e-06	1.15e-06	2.32e-06	2.09e-06
MRPL27	1.28e-06	1.19e-06	2.34e-06	2.11e-06
TIMM8A	1.36e-06	1.22e-06	2.34e-06	2.14e-06
STOML2	1.4e-06	1.28e-06	2.35e-06	2.24e-06
H2BFR	1.41e-06	1.3e-06	2.35e-06	2.37e-06
PLK	1.43e-06	1.34e-06	2.4e-06	2.4e-06
EEF1E1	1.52e-06	1.34e-06	2.42e-06	2.48e-06
CDC20_0,0	1.53e-06	1.38e-06	2.44e-06	2.54e-06
FLJ20641	1.55e-06	1.39e-06	2.49e-06	2.57e-06
CDC23	1.6e-06	1.49e-06	2.62e-06	2.57e-06
PXF	1.62e-06	1.54e-06	2.62e-06	2.58e-06
RBL1_0,0	1.66e-06	1.6e-06	2.62e-06	2.59e-06
LSM3	1.71e-06	1.62e-06	2.62e-06	2.66e-06
TK1_0,0	1.72e-06	1.65e-06	2.79e-06	2.71e-06
C11orf10	1.78e-06	1.65e-06	2.94e-06	2.83e-06
RTN4	1.83e-06	1.66e-06	2.96e-06	2.85e-06
CPSF5	1.84e-06	1.77e-06	2.99e-06	2.88e-06
H4FI	1.89e-06	1.78e-06	3.01e-06	2.88e-06
BC036367_0,0	1.93e-06	1.92e-06	3.01e-06	2.96e-06
MGC14697	1.93e-06	1.93e-06	3.1e-06	2.99e-06
PCNAP	1.93e-06	2.03e-06	3.1e-06	3.1e-06
RNU2_X59360_chr17_234_0,0	2.07e-06	2.11e-06	3.25e-06	3.23e-06
FLJ20333	2.15e-06	2.17e-06	3.36e-06	3.28e-06
MGC2495	2.27e-06	2.19e-06	3.4e-06	3.29e-06
LOC50999	2.31e-06	2.19e-06	3.45e-06	3.39e-06
FLJ20498	2.31e-06	2.19e-06	3.48e-06	3.39e-06
PDE6D	2.31e-06	2.32e-06	3.52e-06	3.44e-06
GAPD	2.31e-06	2.32e-06	3.56e-06	3.66e-06
MLH1	2.33e-06	2.35e-06	3.56e-06	3.71e-06
RFC5	2.33e-06	2.4e-06	3.57e-06	3.73e-06
C20orf72	2.33e-06	2.48e-06	3.79e-06	3.81e-06
CKS2	2.34e-06	2.48e-06	3.82e-06	3.81e-06
NFYA_0,0	2.34e-06	2.51e-06	3.82e-06	3.82e-06
UPF3B	2.42e-06	2.53e-06	3.9e-06	3.86e-06
CDC7L1	2.42e-06	2.55e-06	4.03e-06	3.87e-06
BAZ1B_0,0	2.42e-06	2.62e-06	4.03e-06	3.96e-06
RBL1	2.65e-06	2.72e-06	4.08e-06	3.96e-06
FTSJ2	2.66e-06	2.75e-06	4.09e-06	4.03e-06
CNOT4	2.66e-06	2.75e-06	4.09e-06	4.04e-06
PRC1_0,0	2.66e-06	2.91e-06	4.09e-06	4.04e-06
NDUFS1	2.67e-06	3.01e-06	4.09e-06	4.09e-06
H2AFZ	2.67e-06	3.04e-06	4.13e-06	4.13e-06
FLJ10407	2.68e-06	3.04e-06	4.18e-06	4.31e-06
NM_021212_0,0	2.68e-06	3.04e-06	4.2e-06	4.38e-06
GTPBP1	2.68e-06	3.08e-06	4.36e-06	4.38e-06
L3MBTL2_0,0	2.68e-06	3.12e-06	4.42e-06	4.41e-06
FLJ12788	2.68e-06	3.12e-06	4.48e-06	4.55e-06
H2AFL	2.68e-06	3.22e-06	4.48e-06	4.56e-06
BC028367_0,0	2.72e-06	3.24e-06	4.68e-06	4.57e-06
PI4KII	2.78e-06	3.24e-06	4.72e-06	4.96e-06
LOC90701	2.86e-06	3.33e-06	4.89e-06	5.12e-06
H2A/S	2.99e-06	3.4e-06	4.98e-06	5.12e-06
ABS	3.04e-06	3.43e-06	5.06e-06	5.22e-06
RPS20	3.17e-06	3.49e-06	5.06e-06	5.22e-06
LOC64172	3.21e-06	3.51e-06	5.52e-06	5.22e-06
BC010013_0,0	3.21e-06	3.78e-06	5.62e-06	5.3e-06
FLJ22477	3.23e-06	3.78e-06	5.77e-06	5.36e-06
NOX3	3.23e-06	3.79e-06	5.84e-06	5.37e-06
TRIM26	3.23e-06	3.81e-06	5.84e-06	5.42e-06
C20orf154	3.23e-06	4.06e-06	5.84e-06	5.42e-06
DCLRE1B	3.32e-06	4.09e-06	5.88e-06	5.42e-06
SSA2	3.61e-06	4.09e-06	6.06e-06	5.42e-06
FLJ13621	3.62e-06	4.22e-06	6.31e-06	5.42e-06
SART3_1,0	3.73e-06	4.27e-06	6.32e-06	5.42e-06
BM040	3.82e-06	4.27e-06	6.34e-06	5.42e-06
MRE11A	3.9e-06	4.36e-06	6.4e-06	5.43e-06
LANP-L	3.95e-06	4.37e-06	6.83e-06	5.44e-06
DDX10	3.99e-06	4.56e-06	6.99e-06	5.44e-06
MRPS11	3.99e-06	4.56e-06	7.39e-06	5.44e-06
CDK2	4.02e-06	4.57e-06	7.64e-06	5.44e-06
FLJ10858	4.04e-06	4.67e-06	7.64e-06	5.44e-06
DIS3	4.04e-06	4.68e-06	7.64e-06	5.5e-06
CALU	4.14e-06	4.75e-06	7.64e-06	5.52e-06
BC001061_0,0	4.16e-06	4.95e-06	7.64e-06	5.52e-06
KPNB1	4.21e-06	4.95e-06	7.77e-06	5.71e-06
FLJ13102	4.31e-06	5.09e-06	7.77e-06	5.84e-06
CNOT3	4.31e-06	5.24e-06	7.78e-06	5.84e-06
STCH	4.31e-06	5.45e-06	7.82e-06	5.84e-06
H2B/S	4.6e-06	5.45e-06	7.97e-06	5.84e-06
PSMA1	4.63e-06	5.53e-06	8e-06	5.96e-06
SLC25A3	4.63e-06	5.57e-06	8.56e-06	6e-06
R3HDM	4.72e-06	5.58e-06	8.66e-06	6.33e-06
FLJ13912	4.79e-06	5.68e-06	8.88e-06	6.4e-06
HSPC160	4.83e-06	5.93e-06	8.88e-06	6.87e-06
BAF53A	4.88e-06	5.93e-06	8.88e-06	6.99e-06
DKFZp566O084	4.96e-06	5.97e-06	9.24e-06	6.99e-06
MTR	5.03e-06	6.13e-06	9.26e-06	7.03e-06
UBE2V1	5.17e-06	6.15e-06	9.6e-06	7.17e-06
H4FA	5.31e-06	6.28e-06	9.7e-06	7.17e-06
RBL1_i	5.34e-06	6.43e-06	9.93e-06	7.19e-06
DKFZP434L0117	5.35e-06	6.43e-06	9.93e-06	7.39e-06
BCS1L	5.55e-06	6.8e-06	9.99e-06	8.03e-06
H2AFN	5.87e-06	6.95e-06	9.99e-06	8.06e-06
ARHGAP11A	5.92e-06	6.97e-06	1e-05	8.56e-06
FUSIP1	5.94e-06	7.11e-06	1.03e-05	8.69e-06
RNF26	5.96e-06	7.14e-06	1.04e-05	8.8e-06
FDPS	5.96e-06	7.14e-06	1.05e-05	8.8e-06
H4FD	5.97e-06	7.31e-06	1.05e-05	9.18e-06
GOT1	6e-06	7.4e-06	1.05e-05	9.23e-06
CBX5	6.23e-06	7.59e-06	1.08e-05	9.24e-06
RNF5	6.25e-06	7.6e-06	1.09e-05	9.74e-06
H3FC	6.34e-06	7.73e-06	1.09e-05	1e-05
ORC1L	6.53e-06	7.73e-06	1.09e-05	1.03e-05
DDX35	6.53e-06	7.83e-06	1.09e-05	1.03e-05
FEN1	6.61e-06	8.04e-06	1.09e-05	1.03e-05
NM_130898_0,0	6.75e-06	8.08e-06	1.09e-05	1.03e-05
MLH1_0,0	6.77e-06	8.08e-06	1.11e-05	1.06e-05
NEU1	7.16e-06	8.08e-06	1.19e-05	1.07e-05
HPCL2	7.16e-06	8.08e-06	1.19e-05	1.07e-05
FLJ10871	7.23e-06	8.6e-06	1.19e-05	1.1e-05
DC13	7.27e-06	8.77e-06	1.2e-05	1.15e-05
TESK2	7.27e-06	8.94e-06	1.2e-05	1.15e-05
SBBI26	7.27e-06	9.67e-06	1.22e-05	1.15e-05
GCA	7.29e-06	9.67e-06	1.22e-05	1.18e-05
HT007	7.36e-06	9.67e-06	1.23e-05	1.2e-05
SNX1	7.39e-06	9.78e-06	1.23e-05	1.2e-05
RNU1G4_RNU1A_3_J00318_chr1_0,0	7.4e-06	1.01e-05	1.24e-05	1.23e-05
PRKDC_1,0	7.63e-06	1.01e-05	1.24e-05	1.23e-05
UCH37	8.15e-06	1.01e-05	1.24e-05	1.23e-05
COPS7B	8.15e-06	1.05e-05	1.25e-05	1.24e-05
H2BFN	8.15e-06	1.07e-05	1.27e-05	1.24e-05
CIP29	8.15e-06	1.07e-05	1.28e-05	1.25e-05
ZNF230_0,0	8.29e-06	1.07e-05	1.28e-05	1.3e-05
ZNF180_0,0	8.41e-06	1.08e-05	1.3e-05	1.3e-05
MRPL46	8.51e-06	1.08e-05	1.32e-05	1.31e-05
NPAT	8.87e-06	1.1e-05	1.32e-05	1.34e-05
TCP1	9.22e-06	1.11e-05	1.34e-05	1.37e-05
LOC51287	9.22e-06	1.12e-05	1.35e-05	1.37e-05
GPHN	9.22e-06	1.13e-05	1.36e-05	1.42e-05
NCBP1	9.8e-06	1.14e-05	1.36e-05	1.42e-05
E2F3	1.01e-05	1.14e-05	1.41e-05	1.46e-05
HSU79274	1.05e-05	1.15e-05	1.46e-05	1.47e-05
SLC31A1	1.06e-05	1.2e-05	1.46e-05	1.58e-05
PSMA5	1.08e-05	1.21e-05	1.46e-05	1.6e-05
KIAA0766	1.08e-05	1.21e-05	1.52e-05	1.64e-05
MRPS16	1.09e-05	1.21e-05	1.54e-05	1.67e-05
LOC51651	1.16e-05	1.21e-05	1.57e-05	1.73e-05
RNASE4	1.16e-05	1.24e-05	1.58e-05	1.85e-05
HPRP4P	1.16e-05	1.26e-05	1.6e-05	1.86e-05
HNRPA1	1.16e-05	1.27e-05	1.66e-05	1.87e-05
H3FB	1.17e-05	1.28e-05	1.67e-05	1.87e-05
mir-130b_ii	1.19e-05	1.38e-05	1.67e-05	1.87e-05
LOC51019	1.2e-05	1.38e-05	1.67e-05	1.88e-05
MGC16733	1.2e-05	1.41e-05	1.73e-05	1.92e-05
HSPC148	1.2e-05	1.43e-05	1.75e-05	1.92e-05
H2AFG	1.2e-05	1.58e-05	1.77e-05	1.92e-05
SULT1A3	1.2e-05	1.58e-05	1.83e-05	1.92e-05
FACTP140	1.23e-05	1.59e-05	1.83e-05	1.92e-05
VPS29	1.23e-05	1.6e-05	1.85e-05	1.94e-05
NUP98	1.25e-05	1.62e-05	1.97e-05	1.95e-05
ATM	1.27e-05	1.63e-05	2.01e-05	1.97e-05
LOC51326	1.33e-05	1.64e-05	2.03e-05	1.97e-05
DPO2_HUMAN_0,0	1.41e-05	1.65e-05	2.11e-05	2.02e-05
DOC-1R	1.42e-05	1.68e-05	2.15e-05	2.04e-05
VPS45A	1.43e-05	1.69e-05	2.16e-05	2.09e-05
RNF40	1.46e-05	1.69e-05	2.18e-05	2.12e-05
ITGB3BP	1.46e-05	1.74e-05	2.19e-05	2.14e-05
BYSL	1.46e-05	1.76e-05	2.2e-05	2.23e-05
SLC25A11_0,0	1.47e-05	1.76e-05	2.2e-05	2.25e-05
CASP8AP2	1.53e-05	1.77e-05	2.25e-05	2.25e-05
MSH2	1.55e-05	1.81e-05	2.26e-05	2.26e-05
TMPO	1.56e-05	1.83e-05	2.27e-05	2.31e-05
LOC56902	1.57e-05	1.95e-05	2.35e-05	2.31e-05
SMARCA5	1.57e-05	2.05e-05	2.36e-05	2.32e-05
PSMC3_0,0	1.58e-05	2.06e-05	2.43e-05	2.34e-05
M96	1.65e-05	2.06e-05	2.43e-05	2.35e-05
ING3	1.65e-05	2.06e-05	2.43e-05	2.36e-05
POLE3	1.73e-05	2.07e-05	2.44e-05	2.41e-05
NEK2	1.76e-05	2.07e-05	2.51e-05	2.47e-05
KIAA0102_0,0	1.76e-05	2.1e-05	2.51e-05	2.53e-05
TOPBP1	1.76e-05	2.11e-05	2.59e-05	2.53e-05
PMS2L8	1.84e-05	2.12e-05	2.66e-05	2.53e-05
BC006421_0,0	1.84e-05	2.12e-05	2.75e-05	2.53e-05
RPS13_0,0	1.84e-05	2.17e-05	2.86e-05	2.53e-05
GPR43	1.86e-05	2.17e-05	2.92e-05	2.53e-05
AK2	1.9e-05	2.3e-05	2.93e-05	2.56e-05
STAM	1.92e-05	2.33e-05	2.93e-05	2.59e-05
FNTB	1.92e-05	2.37e-05	2.93e-05	2.6e-05
DDX24	1.97e-05	2.37e-05	2.98e-05	2.6e-05
BC022523_0,0	2.01e-05	2.39e-05	3e-05	2.6e-05
H2AFE	2.01e-05	2.42e-05	3.09e-05	2.6e-05
CYB5-M	2.02e-05	2.42e-05	3.1e-05	2.63e-05
NFYA	2.03e-05	2.43e-05	3.15e-05	2.71e-05
USP1	2.07e-05	2.46e-05	3.18e-05	2.74e-05
FLJ22875	2.07e-05	2.55e-05	3.25e-05	2.75e-05
C12orf8	2.1e-05	2.56e-05	3.27e-05	2.76e-05
NAGK	2.17e-05	2.56e-05	3.33e-05	2.76e-05
LOC81558	2.17e-05	2.6e-05	3.33e-05	2.76e-05
PPP1R12B	2.19e-05	2.61e-05	3.33e-05	2.91e-05
FLJ10511	2.33e-05	2.64e-05	3.48e-05	2.98e-05
SDCCAG10	2.34e-05	2.64e-05	3.48e-05	3.07e-05
POLR2J	2.36e-05	2.64e-05	3.54e-05	3.11e-05
H1RNA_X16612_TATA345_chr14_0,0	2.4e-05	2.65e-05	3.54e-05	3.11e-05
POLA	2.4e-05	2.65e-05	3.55e-05	3.11e-05
MADH4	2.43e-05	2.67e-05	3.55e-05	3.17e-05
RPS6KB1	2.45e-05	2.71e-05	3.55e-05	3.36e-05
POLR2I_0,0	2.5e-05	2.72e-05	3.61e-05	3.37e-05
AURKB_0,0	2.76e-05	2.73e-05	3.78e-05	3.39e-05
EEF1B2	2.78e-05	2.75e-05	3.91e-05	3.4e-05
PELO	2.79e-05	2.78e-05	3.91e-05	3.4e-05
NUDC	2.84e-05	2.83e-05	4e-05	3.44e-05
H2BFD	2.9e-05	2.83e-05	4e-05	3.47e-05
mir-22_iv	2.91e-05	2.83e-05	4.23e-05	3.47e-05
SIP1	2.91e-05	2.83e-05	4.27e-05	3.63e-05
LOC51231	2.91e-05	2.83e-05	4.3e-05	3.64e-05
NFKBIB	2.95e-05	2.83e-05	4.33e-05	3.67e-05
H2AFO	2.96e-05	2.85e-05	4.47e-05	3.67e-05
STIP1	2.99e-05	2.85e-05	4.63e-05	3.71e-05
NM_014148_0,0	3.03e-05	2.85e-05	4.64e-05	3.75e-05
MGC4771	3.05e-05	2.9e-05	4.82e-05	3.75e-05
H2AFP	3.06e-05	2.9e-05	5.04e-05	3.75e-05
LOC51631	3.06e-05	2.91e-05	5.06e-05	3.77e-05
FDXR	3.18e-05	2.92e-05	5.06e-05	3.78e-05
ATP6N1A	3.2e-05	2.93e-05	5.17e-05	3.78e-05
H2BFC	3.23e-05	2.96e-05	5.18e-05	3.79e-05
LOC51605	3.24e-05	2.96e-05	5.22e-05	3.82e-05
BCKDHB	3.3e-05	3.01e-05	5.28e-05	3.85e-05
FLJ20420	3.31e-05	3.01e-05	5.3e-05	3.86e-05
MGC3067	3.35e-05	3.01e-05	5.3e-05	3.86e-05
H2AFC	3.35e-05	3.04e-05	5.3e-05	3.9e-05
SAMHD1	3.35e-05	3.04e-05	5.42e-05	3.92e-05
BC051902_0,0	3.35e-05	3.1e-05	5.45e-05	3.92e-05
OPA1	3.35e-05	3.1e-05	5.45e-05	3.94e-05
AP2S1	3.35e-05	3.11e-05	5.59e-05	3.94e-05
MRPS14	3.35e-05	3.13e-05	5.59e-05	4.04e-05
KIAA0433	3.37e-05	3.13e-05	5.59e-05	4.12e-05
C20orf1	3.39e-05	3.13e-05	5.67e-05	4.12e-05
POLR2K_0,0	3.48e-05	3.16e-05	5.67e-05	4.24e-05
FLJ10853	3.5e-05	3.22e-05	5.67e-05	4.28e-05
SLC2A8	3.56e-05	3.26e-05	5.71e-05	4.31e-05
METTL1_0,0	3.56e-05	3.26e-05	5.79e-05	4.38e-05
FLJ12910	3.59e-05	3.29e-05	5.92e-05	4.4e-05
ING3_0,0	3.65e-05	3.34e-05	5.97e-05	4.42e-05
C20orf77	3.65e-05	3.34e-05	5.97e-05	4.48e-05
CFL1	3.72e-05	3.44e-05	5.97e-05	4.51e-05
SMARCA5_0,0	3.75e-05	3.44e-05	5.97e-05	4.56e-05
TEGT	3.75e-05	3.44e-05	6.03e-05	4.6e-05
UBL1	3.75e-05	3.55e-05	6.09e-05	4.61e-05
POLR2K	3.75e-05	3.62e-05	6.11e-05	4.66e-05
SNRPF	3.77e-05	3.66e-05	6.16e-05	4.68e-05
HRMT1L2	3.79e-05	3.83e-05	6.33e-05	4.69e-05
FKBP3	3.81e-05	3.87e-05	6.33e-05	4.81e-05
BNIP3L	3.89e-05	3.96e-05	6.42e-05	4.82e-05
PNN	3.91e-05	4.02e-05	6.43e-05	4.82e-05
PEF	3.91e-05	4.02e-05	6.49e-05	4.91e-05
AUTL1	3.99e-05	4.06e-05	6.68e-05	4.92e-05
SON	4.01e-05	4.09e-05	6.68e-05	4.99e-05
MGC5378	4.01e-05	4.18e-05	6.72e-05	5.06e-05
XRCC5	4.03e-05	4.18e-05	6.72e-05	5.06e-05
RNU1C1_M28012_chr1_0,0	4.07e-05	4.27e-05	6.72e-05	5.13e-05
RXRB_0,0	4.09e-05	4.45e-05	6.74e-05	5.17e-05
FLJ13273	4.1e-05	4.47e-05	6.79e-05	5.23e-05
TPR_0,0	4.11e-05	4.51e-05	6.79e-05	5.25e-05
POH1	4.21e-05	4.51e-05	7.19e-05	5.45e-05
NUDT1	4.23e-05	4.51e-05	7.3e-05	5.49e-05
TIMM23	4.25e-05	4.53e-05	7.3e-05	5.49e-05
SRPR	4.27e-05	4.58e-05	7.32e-05	5.56e-05
H2BFE	4.29e-05	4.58e-05	7.58e-05	5.61e-05
MGC14595	4.32e-05	4.58e-05	7.61e-05	5.78e-05
PMS2	4.34e-05	4.58e-05	7.65e-05	5.82e-05
DC11	4.34e-05	4.58e-05	7.78e-05	5.87e-05
H2BFF	4.35e-05	4.59e-05	7.78e-05	5.98e-05
RNU1A_J00318_chr1_1_0,0	4.38e-05	4.66e-05	7.82e-05	6e-05
GTF2H1	4.43e-05	4.66e-05	8.01e-05	6.01e-05
FLJ22116	4.43e-05	4.66e-05	8.12e-05	6.01e-05
NRD1	4.43e-05	4.69e-05	8.15e-05	6.01e-05
BCKDHA	4.7e-05	4.7e-05	8.18e-05	6.01e-05
TXNDC	4.71e-05	4.78e-05	8.18e-05	6.01e-05

## Sheet: Fig3B
NOTE THERE ARE TWO SHEETS IN THIS EXCEL FILE
Figure S3b: GO enrichment of core E2F4-bound genes in Human.
GO Category	cell cycle	DNA replication	DNA repair	cell development	RNA processing	apoptosis		Output of GOstat (implemented by Tim Beissbarth <beissbarth.edu.au>)
	GO:0007049	GO:0006260	GO:0006281	GO:0048468	GO:0006396	GO:0006915
enrichment p-value	6.67e-44	3.74e-19	7.6e-18	8.37e-10	3.94e-08	6.41e-06		Run from 143.65.99.21 at Fri Mar 30 01:44:35 2007
genes/category	41/1019	26/349	26/397	33/1865	18/509	19/807		Input	443 IDs
	ATM	BLM	ATM	AP2S1	CSTF1	BNIP3L		Search against	goa_human
	BRCA1	BRCA1	BLM	BCS1L	CSTF2T	BRCA1		Unique Genes	442
	BUB1B	CDC45L	BRCA1	BNIP3L	CSTF3	BUB1B		Annotated Genes	201
	CCNA2	CDC6	DCLRE1B	BRCA1	DIS3	CASP8AP2		GOs	1770
	CCNB1	CDK2	DCLRE1C	BUB1B	DMTF1	CFL1		Unique GOs	632
	CCNB2	EXO1	EEF1E1	CASP8AP2	FTSJ2	CHEK2		All Unique Sub-GOs	1495
	CCNG2	FEN1	EXO1	CENPF	HNRPA1	EEF1E1		GO-DB	goa_human
	CDC23	FHIT	FANCD2	CFL1	HSPC148	GLO1		Min Sub-GO length	3
	CDC25A	MCM3	FEN1	CHEK2	LSM3	ITGB3BP
	CDC25C	MLH1	GTF2H1	E2F3	LSM5	MLH1
	CDC45L	MSH2	MLH1	EEF1E1	NCBP1	MSH2		Table of most significant GOs:
	CDC6	NUP98	MRE11A	GLO1	PNN	NDUFS1
	CDK2	ORC1L	MSH2	H2AFZ	SFRS1	NUDT2		Numer of GOs	100
	CENPF	ORC2L	NUDT1	ITGB3BP	SFRS2	OPA1		P-Value Cutoff	0.01
	CHEK2	ORC3L	PCNA	KPNB1	SIP1	RTN4		GO-Cluster Cutoff	-1
	CKS2	ORC6L	PMS2	MLH1	SNRPD2	SON		Display Method: both only
	DMTF1	PCNA	RAD51	MSH2	SNRPF	TEGT		Total Count in Group: 201
	E2F3	PMS2	RFC5	NDUFS1	TTF2	TESK2		Total in Control: 33781
	EEF1E1	POLE3	TOP2A	NRD1		TOP2A
	EXO1	PRIM2A	TOPBP1	NUDT2
	FANCD2	RAD51	TYMS	NUP98
	FHIT	RFC3	UBE2V1	OPA1
	GTF2H1	RFC5	USP1	RAD51
	INCENP	RRM1	XRCC1	RPS6KB1
	MAD2L1	TOP2A	XRCC4	RTN4
	MCM3	TYMS	XRCC5	SFRS1
	MLH1			SIP1
	MPHOSPH1			SMARCA5
	MRE11A			SNRPD2
	MSH2			SON
	NEK2			TEGT
	NUDC			TESK2
	PCNA			TOP2A
	PMS2
	PNN
	RAD51
	RBL1
	TCF19
	UBE2C
	UBE2V1
	ZWINT
