# Supplementary material for: Cell Cycle Genes Are the Evolutionarily Conserved Targets of the E2F4 Transcription Factor
Source: PLoS One. 2007 Oct 24;2(10):e1061. doi: 10.1371/journal.pone.0001061 (PMC2020443; doi:10.1371/journal.pone.0001061)
Supplement: Figure S7 — (0.14 MB XLS) [file pone.0001061.s007.xls]

## Sheet: FigS7A
NOTE THERE ARE TWO SHEETS IN THIS EXCEL FILE
455 unique genes identified by GO. (460 listed here)
	P-values in
Gene names	kidney	liver	testes	spleen	brain	acinar	islets	MIN6
Incenp	1.72e-10	2.79e-10	4.59e-10	7.01e-10	4.29e-10	3.67e-10	3.68e-10	8.15e-10
MGC66590	1.44e-09	4.81e-10	4.59e-10	7.01e-10	5.12e-10	2.82e-09	3.68e-10	1.95e-09
2610019N13Rik	1.6e-09	1.47e-09	5.96e-10	2.29e-09	1.04e-09	2.82e-09	1.49e-09	1.95e-09
Mns1	1.6e-09	2.81e-09	3.75e-09	3.89e-09	1.7e-09	3.13e-09	1.59e-09	2.47e-09
Hmgb2	6.37e-09	2.81e-09	3.89e-09	3.89e-09	3.9e-09	3.13e-09	2.6e-09	3.31e-09
2510025F08Rik	6.85e-09	1.04e-08	8.27e-09	4e-09	5.22e-09	5.76e-09	1.34e-08	1.21e-08
BC005682	6.85e-09	4.07e-09	5.88e-09	3.91e-09	3.9e-09	3.66e-09	3.71e-09	3.31e-09
Cdca3	6.85e-09	7.22e-09	6e-09	4e-09	3.9e-09	3.66e-09	6.63e-09	1.21e-08
Chtf18	6.85e-09	1.04e-08	8.27e-09	7.84e-09	5.71e-09	5.76e-09	1.34e-08	1.21e-08
Siah1b	6.85e-09	1.04e-08	8.48e-09	7.84e-09	5.85e-09	6.06e-09	1.34e-08	1.33e-08
Prc1	8.45e-09	1.18e-08	8.73e-09	9.4e-09	6.08e-09	7.93e-09	1.34e-08	1.33e-08
Foxh1	9.71e-09	1.18e-08	1.03e-08	1e-08	6.08e-09	8.64e-09	1.34e-08	1.54e-08
Hnrpab	9.72e-09	1.28e-08	1.24e-08	1.12e-08	6.48e-09	1.05e-08	1.34e-08	1.88e-08
2410005K20Rik	1.07e-08	1.63e-08	1.24e-08	1.46e-08	8.77e-09	1.05e-08	1.34e-08	2.82e-08
Cnot3	1.07e-08	1.47e-08	1.24e-08	1.46e-08	8.49e-09	1.05e-08	1.34e-08	2.08e-08
1110046L09Rik	1.13e-08	1.63e-08	1.24e-08	2.52e-08	9.27e-09	1.45e-08	1.54e-08	2.88e-08
2010004J23Rik	1.13e-08	1.63e-08	1.26e-08	2.52e-08	1.17e-08	1.61e-08	2.41e-08	2.9e-08
Mrps12	1.48e-08	1.63e-08	1.26e-08	2.72e-08	1.73e-08	2.01e-08	3.38e-08	2.9e-08
Prkdc	1.48e-08	1.63e-08	1.26e-08	2.52e-08	1.48e-08	1.72e-08	3.05e-08	2.9e-08
Silg41	1.48e-08	1.63e-08	1.26e-08	2.52e-08	1.29e-08	1.61e-08	2.67e-08	2.9e-08
Mrpl51	1.92e-08	1.63e-08	1.43e-08	2.72e-08	1.79e-08	2.01e-08	3.38e-08	2.9e-08
2810429O05Rik	1.94e-08	2e-08	1.43e-08	2.72e-08	1.79e-08	2.21e-08	3.38e-08	2.9e-08
2810406C15Rik	2.05e-08	2.46e-08	1.86e-08	2.72e-08	1.96e-08	2.21e-08	3.38e-08	2.9e-08
BC021790	2.23e-08	2.46e-08	1.86e-08	2.72e-08	2.01e-08	2.21e-08	3.77e-08	3.02e-08
Usp5	3.12e-08	2.57e-08	1.86e-08	2.72e-08	2.22e-08	2.21e-08	4.04e-08	3.02e-08
Pole3	3.18e-08	2.61e-08	1.86e-08	2.79e-08	2.49e-08	2.4e-08	4.38e-08	3.59e-08
Kif20a	3.19e-08	2.88e-08	2.16e-08	3.06e-08	2.96e-08	2.4e-08	4.46e-08	3.64e-08
2310051D06Rik	3.5e-08	3.24e-08	4.04e-08	3.87e-08	3.55e-08	3.09e-08	4.95e-08	4.5e-08
2610016C23Rik	3.5e-08	3.4e-08	4.19e-08	4.21e-08	3.55e-08	3.09e-08	5.17e-08	4.5e-08
4921532D18Rik	3.5e-08	3.94e-08	4.81e-08	5.38e-08	3.55e-08	3.09e-08	5.46e-08	4.5e-08
Asf1b	3.5e-08	3.01e-08	3.99e-08	3.6e-08	3.33e-08	2.66e-08	4.95e-08	4.37e-08
BC018472	3.5e-08	3.01e-08	3.59e-08	3.22e-08	2.96e-08	2.66e-08	4.66e-08	4.37e-08
Nolc1	3.5e-08	3.94e-08	4.6e-08	4.84e-08	3.55e-08	3.09e-08	5.17e-08	4.5e-08
Mad2l1	3.65e-08	4.15e-08	5.66e-08	6.06e-08	3.55e-08	3.19e-08	5.95e-08	5.47e-08
Mrpl13	3.96e-08	4.15e-08	5.66e-08	6.83e-08	3.61e-08	3.43e-08	5.95e-08	5.92e-08
2610020P18Rik	4.2e-08	4.57e-08	5.66e-08	6.83e-08	4.06e-08	3.43e-08	5.95e-08	6.58e-08
BC023882	4.41e-08	4.57e-08	6.25e-08	6.83e-08	4.23e-08	3.59e-08	6.02e-08	7.02e-08
2600013G09Rik	4.63e-08	4.57e-08	6.48e-08	6.83e-08	4.43e-08	3.59e-08	6.02e-08	7.09e-08
2700084L22Rik	5.23e-08	5.06e-08	7.29e-08	7.8e-08	5.05e-08	4.34e-08	6.02e-08	7.62e-08
Hat1	5.23e-08	4.77e-08	7.16e-08	7.75e-08	4.93e-08	4.34e-08	6.02e-08	7.62e-08
Blm	6.26e-08	5.96e-08	7.38e-08	9.06e-08	6.13e-08	4.34e-08	6.47e-08	1.03e-07
Cdkn2d	6.26e-08	5.78e-08	7.29e-08	8.85e-08	5.44e-08	4.34e-08	6.41e-08	9.97e-08
Shc1	6.26e-08	5.55e-08	7.29e-08	8.37e-08	5.44e-08	4.34e-08	6.41e-08	9.35e-08
Tra1	6.26e-08	7.49e-08	7.43e-08	9.59e-08	6.13e-08	4.79e-08	6.66e-08	1.03e-07
Nfya	6.35e-08	7.49e-08	7.7e-08	9.59e-08	6.26e-08	4.89e-08	6.66e-08	1.06e-07
Slc25a14	6.35e-08	7.74e-08	7.8e-08	9.59e-08	8.09e-08	5.5e-08	7.07e-08	1.06e-07
Tuba6	6.35e-08	9.12e-08	7.97e-08	9.59e-08	8.09e-08	5.7e-08	8.3e-08	1.07e-07
Nup37	6.58e-08	9.21e-08	7.97e-08	9.61e-08	8.39e-08	5.94e-08	8.3e-08	1.12e-07
Mcm4	6.76e-08	9.65e-08	8.36e-08	9.63e-08	8.39e-08	6.27e-08	8.3e-08	1.12e-07
Plk	6.76e-08	1.02e-07	8.49e-08	1.1e-07	8.39e-08	6.87e-08	8.39e-08	1.19e-07
Tial1	6.76e-08	1.02e-07	8.49e-08	9.67e-08	8.39e-08	6.82e-08	8.3e-08	1.16e-07
Rfx1	7.68e-08	1.05e-07	9.46e-08	1.1e-07	1.01e-07	7.1e-08	8.99e-08	1.26e-07
Ier5	7.92e-08	1.05e-07	9.46e-08	1.1e-07	1.01e-07	7.1e-08	1.01e-07	1.32e-07
Zfp101	8.02e-08	1.08e-07	9.91e-08	1.2e-07	1.02e-07	7.16e-08	1.05e-07	1.43e-07
Cdc25a	8.1e-08	1.08e-07	1.08e-07	1.2e-07	1.07e-07	7.35e-08	1.05e-07	1.46e-07
Mybl2	8.1e-08	1.08e-07	1.18e-07	1.35e-07	1.09e-07	7.65e-08	1.14e-07	1.46e-07
Bard1	1.07e-07	1.09e-07	1.3e-07	1.35e-07	1.21e-07	8.03e-08	1.15e-07	1.46e-07
Wee1	1.1e-07	1.15e-07	1.31e-07	1.44e-07	1.25e-07	8.16e-08	1.18e-07	1.57e-07
Pms2	1.18e-07	1.15e-07	1.33e-07	1.51e-07	1.25e-07	8.16e-08	1.19e-07	1.57e-07
Slbp	1.18e-07	1.15e-07	1.33e-07	1.51e-07	1.25e-07	8.33e-08	1.21e-07	1.63e-07
2610028I09Rik	1.21e-07	1.15e-07	1.33e-07	1.6e-07	1.25e-07	8.33e-08	1.24e-07	1.71e-07
Hist1h3g	1.22e-07	1.15e-07	1.55e-07	1.76e-07	1.25e-07	8.99e-08	1.38e-07	1.72e-07
Mor2	1.22e-07	1.15e-07	1.53e-07	1.76e-07	1.25e-07	8.71e-08	1.38e-07	1.72e-07
4930584N22Rik	1.36e-07	1.21e-07	1.74e-07	1.9e-07	1.4e-07	9.24e-08	1.52e-07	1.94e-07
Gtse1	1.36e-07	1.16e-07	1.71e-07	1.9e-07	1.25e-07	8.99e-08	1.43e-07	1.83e-07
Rrm1	1.36e-07	1.2e-07	1.74e-07	1.9e-07	1.4e-07	9.03e-08	1.46e-07	1.83e-07
2810403L02Rik	1.38e-07	1.22e-07	1.74e-07	1.9e-07	1.4e-07	9.76e-08	1.54e-07	1.95e-07
Nusap1	1.38e-07	1.23e-07	1.88e-07	1.98e-07	1.4e-07	1.01e-07	1.56e-07	1.95e-07
Hsp70-4	1.45e-07	1.28e-07	2.03e-07	2.57e-07	1.4e-07	1.01e-07	1.56e-07	1.95e-07
4931408L03Rik	1.48e-07	1.28e-07	2.03e-07	2.63e-07	1.45e-07	1.01e-07	1.7e-07	1.95e-07
1810057B09Rik	1.49e-07	1.28e-07	2.13e-07	2.63e-07	1.46e-07	1.02e-07	1.7e-07	1.95e-07
Jtv1	1.5e-07	1.28e-07	2.22e-07	2.63e-07	1.47e-07	1.02e-07	1.7e-07	1.95e-07
Brd8	1.52e-07	1.3e-07	2.22e-07	2.69e-07	1.47e-07	1.05e-07	1.8e-07	2.2e-07
Cks2	1.56e-07	1.32e-07	2.28e-07	2.69e-07	1.47e-07	1.07e-07	1.83e-07	2.23e-07
2610524G09Rik	1.67e-07	1.32e-07	2.29e-07	2.71e-07	1.49e-07	1.12e-07	1.84e-07	2.23e-07
5730596K20Rik	1.86e-07	1.32e-07	2.47e-07	2.78e-07	1.52e-07	1.22e-07	1.91e-07	2.28e-07
Rrs1	1.9e-07	1.33e-07	2.56e-07	2.86e-07	1.55e-07	1.27e-07	1.93e-07	2.32e-07
Mrpl18	2.05e-07	1.33e-07	2.56e-07	2.93e-07	1.57e-07	1.28e-07	1.94e-07	2.34e-07
Arf2	2.07e-07	1.44e-07	2.56e-07	2.93e-07	1.59e-07	1.28e-07	1.94e-07	2.34e-07
Hurp	2.08e-07	1.44e-07	2.62e-07	3.02e-07	1.67e-07	1.63e-07	1.94e-07	2.58e-07
Srp54	2.08e-07	1.44e-07	2.62e-07	2.97e-07	1.67e-07	1.55e-07	1.94e-07	2.56e-07
Top1	2.08e-07	1.44e-07	2.56e-07	2.93e-07	1.61e-07	1.44e-07	1.94e-07	2.35e-07
2310031L18Rik	2.1e-07	1.44e-07	2.64e-07	3.04e-07	1.69e-07	1.64e-07	1.94e-07	2.8e-07
AL033314	2.14e-07	1.44e-07	2.65e-07	3.04e-07	1.72e-07	1.64e-07	1.99e-07	2.8e-07
2810432C06Rik	2.16e-07	1.53e-07	2.96e-07	3.23e-07	1.73e-07	1.64e-07	2.16e-07	2.82e-07
Hist1h2bg	2.16e-07	1.53e-07	2.84e-07	3.11e-07	1.72e-07	1.64e-07	2.16e-07	2.82e-07
2600017H08Rik	2.17e-07	1.69e-07	2.96e-07	3.29e-07	1.83e-07	1.76e-07	2.34e-07	2.85e-07
2610528M18Rik	2.17e-07	1.53e-07	2.96e-07	3.23e-07	1.74e-07	1.75e-07	2.31e-07	2.82e-07
Tcof1	2.38e-07	1.98e-07	3.1e-07	3.42e-07	2.01e-07	2.06e-07	2.54e-07	3.07e-07
Pola1	2.42e-07	2.03e-07	3.1e-07	3.42e-07	2.01e-07	2.06e-07	2.54e-07	3.13e-07
Cd2bp2	2.51e-07	2.06e-07	3.1e-07	3.42e-07	2.05e-07	2.06e-07	2.54e-07	3.33e-07
Dnajb11	2.54e-07	2.07e-07	3.1e-07	3.55e-07	2.08e-07	2.12e-07	2.54e-07	3.34e-07
Exo1	2.54e-07	2.07e-07	3.1e-07	3.62e-07	2.08e-07	2.14e-07	2.54e-07	3.46e-07
Atf4	2.89e-07	2.17e-07	3.1e-07	3.73e-07	2.13e-07	2.14e-07	2.6e-07	3.71e-07
Scamp4	2.89e-07	2.19e-07	3.2e-07	3.73e-07	2.14e-07	2.14e-07	2.6e-07	3.77e-07
Mrs3/4	2.92e-07	2.2e-07	3.31e-07	3.91e-07	2.14e-07	2.15e-07	2.8e-07	3.77e-07
1110005A23Rik	2.97e-07	2.3e-07	3.67e-07	3.92e-07	2.14e-07	2.24e-07	2.92e-07	3.79e-07
Mel	3.07e-07	2.3e-07	3.67e-07	3.92e-07	2.15e-07	2.3e-07	2.97e-07	3.82e-07
Nfatc2ip	3.07e-07	2.3e-07	3.67e-07	4e-07	2.15e-07	2.3e-07	3.01e-07	3.86e-07
2810485I05Rik	3.35e-07	2.41e-07	3.94e-07	4e-07	2.22e-07	2.3e-07	3.06e-07	4.08e-07
Dctn5	3.35e-07	2.53e-07	4.07e-07	4.22e-07	2.66e-07	3.03e-07	3.09e-07	4.08e-07
Ect2	3.35e-07	2.53e-07	4.07e-07	4.21e-07	2.42e-07	2.66e-07	3.09e-07	4.08e-07
Mcmd4	3.35e-07	2.53e-07	3.95e-07	4.21e-07	2.26e-07	2.43e-07	3.07e-07	4.08e-07
Hmgb3	3.36e-07	2.56e-07	4.16e-07	4.26e-07	2.74e-07	3.27e-07	3.49e-07	4.13e-07
Nubp1	3.36e-07	2.56e-07	4.07e-07	4.26e-07	2.67e-07	3.08e-07	3.09e-07	4.13e-07
Rad1	3.54e-07	2.6e-07	4.26e-07	4.57e-07	2.89e-07	3.27e-07	3.49e-07	4.18e-07
AU040575	3.83e-07	2.63e-07	4.37e-07	4.57e-07	3.13e-07	3.3e-07	3.54e-07	4.18e-07
Cenph	3.83e-07	2.88e-07	4.54e-07	4.57e-07	3.46e-07	3.34e-07	3.54e-07	4.27e-07
Obrgrp	3.83e-07	2.69e-07	4.46e-07	4.57e-07	3.23e-07	3.33e-07	3.54e-07	4.27e-07
Gtf2a1	3.98e-07	2.96e-07	4.59e-07	4.73e-07	3.49e-07	3.52e-07	3.78e-07	4.52e-07
Nutf2	3.98e-07	2.94e-07	4.59e-07	4.57e-07	3.49e-07	3.45e-07	3.54e-07	4.43e-07
Rangap1	4.01e-07	3.29e-07	4.71e-07	4.78e-07	3.49e-07	3.68e-07	3.78e-07	4.52e-07
4732473B16Rik	4.07e-07	4.06e-07	5.06e-07	4.81e-07	3.9e-07	3.91e-07	3.97e-07	4.85e-07
DXImx46e	4.07e-07	3.95e-07	5.06e-07	4.81e-07	3.88e-07	3.82e-07	3.97e-07	4.85e-07
Lsm5	4.07e-07	3.36e-07	5.01e-07	4.8e-07	3.7e-07	3.81e-07	3.92e-07	4.62e-07
Iqgap1	4.18e-07	4.15e-07	5.06e-07	5.08e-07	3.9e-07	3.95e-07	3.97e-07	4.96e-07
Ap4m1	4.53e-07	4.15e-07	5.06e-07	5.19e-07	3.96e-07	3.95e-07	4.09e-07	4.98e-07
1810037K07Rik	4.54e-07	4.53e-07	5.17e-07	5.32e-07	3.96e-07	3.95e-07	4.81e-07	5.46e-07
Trp53	4.54e-07	4.34e-07	5.06e-07	5.32e-07	3.96e-07	3.95e-07	4.53e-07	5.43e-07
BC034753	4.9e-07	4.87e-07	5.3e-07	5.32e-07	3.96e-07	4.01e-07	4.99e-07	5.53e-07
Baf53a-pending	5.41e-07	5.04e-07	5.34e-07	5.59e-07	4.14e-07	4.23e-07	5.12e-07	5.88e-07
0610037D15Rik	5.79e-07	5.74e-07	5.79e-07	5.59e-07	4.62e-07	4.45e-07	6.87e-07	6.26e-07
D2Ertd750e	5.79e-07	5.73e-07	5.61e-07	5.59e-07	4.54e-07	4.45e-07	6.47e-07	6.11e-07
Hmgn2	5.79e-07	5.55e-07	5.58e-07	5.59e-07	4.2e-07	4.24e-07	6.13e-07	5.93e-07
4832420O05Rik	6.05e-07	5.74e-07	5.79e-07	5.59e-07	4.62e-07	4.45e-07	6.87e-07	6.33e-07
2810411G23Rik	6.06e-07	5.84e-07	6.09e-07	5.59e-07	4.62e-07	4.46e-07	7.11e-07	6.39e-07
2900037I21Rik	6.09e-07	5.89e-07	6.09e-07	5.59e-07	4.8e-07	4.46e-07	7.11e-07	6.41e-07
BC024400	6.09e-07	5.9e-07	6.09e-07	5.59e-07	5.04e-07	5e-07	7.11e-07	6.65e-07
G22p1	6.09e-07	5.89e-07	6.09e-07	5.59e-07	4.86e-07	4.88e-07	7.11e-07	6.41e-07
2810417H13Rik	6.14e-07	5.9e-07	6.13e-07	5.59e-07	5.04e-07	5.02e-07	7.35e-07	6.72e-07
Sssca1	6.24e-07	5.96e-07	6.3e-07	5.88e-07	5.09e-07	5.12e-07	7.82e-07	6.72e-07
Nxt1	6.56e-07	6.12e-07	6.3e-07	5.97e-07	5.1e-07	5.12e-07	8.05e-07	6.72e-07
Timm8b	6.56e-07	6.23e-07	6.3e-07	6.03e-07	5.18e-07	5.22e-07	8.05e-07	6.89e-07
5430432M24Rik	6.6e-07	6.32e-07	6.57e-07	6.03e-07	5.38e-07	5.66e-07	8.05e-07	7.23e-07
Mbd4	6.6e-07	6.32e-07	6.67e-07	6.03e-07	5.38e-07	5.66e-07	8.05e-07	7.56e-07
Mtmr4	6.64e-07	7.17e-07	6.68e-07	6.03e-07	5.38e-07	5.66e-07	8.05e-07	8.29e-07
Lsm4	6.77e-07	7.43e-07	6.68e-07	6.03e-07	5.38e-07	5.69e-07	8.05e-07	8.41e-07
D15Wsu75e	6.8e-07	7.71e-07	6.79e-07	6.49e-07	5.71e-07	6.43e-07	8.34e-07	9.12e-07
Kif2c	6.8e-07	7.48e-07	6.74e-07	6.44e-07	5.41e-07	5.83e-07	8.17e-07	8.54e-07
D230019K24Rik	6.87e-07	8.11e-07	6.79e-07	6.66e-07	5.87e-07	6.53e-07	8.6e-07	9.13e-07
Cenpc	7.15e-07	8.33e-07	7.1e-07	6.69e-07	5.89e-07	6.58e-07	8.6e-07	9.16e-07
Slc31a1	7.15e-07	8.26e-07	6.83e-07	6.66e-07	5.88e-07	6.55e-07	8.6e-07	9.15e-07
2610204K14Rik	7.2e-07	8.33e-07	7.39e-07	6.69e-07	5.93e-07	6.63e-07	9.03e-07	9.16e-07
Rad50	7.31e-07	8.35e-07	7.7e-07	6.69e-07	6.22e-07	6.76e-07	9.51e-07	9.16e-07
B930067F20Rik	7.49e-07	9.18e-07	8.3e-07	6.69e-07	6.42e-07	6.91e-07	9.51e-07	9.38e-07
E130306I01Rik	7.49e-07	9.33e-07	8.3e-07	6.69e-07	6.47e-07	6.91e-07	9.51e-07	9.62e-07
Kctd9	7.49e-07	8.99e-07	8.3e-07	6.69e-07	6.31e-07	6.85e-07	9.51e-07	9.16e-07
Brca1	7.65e-07	9.33e-07	9.04e-07	6.76e-07	6.48e-07	6.97e-07	9.51e-07	9.62e-07
Atf7ip	7.76e-07	9.33e-07	9.04e-07	6.93e-07	6.48e-07	7.12e-07	9.8e-07	9.62e-07
Pign	8.15e-07	9.33e-07	9.04e-07	6.93e-07	6.7e-07	7.26e-07	9.94e-07	9.62e-07
1110064N10Rik	8.51e-07	9.33e-07	9.28e-07	6.95e-07	6.7e-07	7.26e-07	9.94e-07	9.72e-07
Hist1h2ai	8.51e-07	9.33e-07	9.34e-07	7.11e-07	6.73e-07	7.26e-07	1.01e-06	9.72e-07
2810403P18Rik	8.66e-07	9.68e-07	9.42e-07	7.3e-07	6.85e-07	7.26e-07	1.01e-06	9.86e-07
BC004701	9.06e-07	1.02e-06	9.43e-07	7.56e-07	6.86e-07	7.26e-07	1.07e-06	1.01e-06
Prim2	9.14e-07	1.04e-06	9.67e-07	7.72e-07	7.98e-07	7.29e-07	1.08e-06	1.1e-06
Fbxo5	9.22e-07	1.07e-06	1.02e-06	7.72e-07	8.11e-07	7.29e-07	1.08e-06	1.1e-06
1810014L12Rik	9.23e-07	1.08e-06	1.03e-06	8.04e-07	8.28e-07	7.5e-07	1.1e-06	1.13e-06
2400004H09Rik	9.23e-07	1.07e-06	1.03e-06	7.76e-07	8.28e-07	7.5e-07	1.09e-06	1.1e-06
G431001I09Rik	9.29e-07	1.08e-06	1.07e-06	8.04e-07	8.53e-07	7.94e-07	1.12e-06	1.16e-06
Top2a	9.29e-07	1.08e-06	1.07e-06	8.04e-07	8.28e-07	7.57e-07	1.11e-06	1.16e-06
Xrcc4	9.29e-07	1.08e-06	1.15e-06	8.31e-07	8.83e-07	8.19e-07	1.17e-06	1.16e-06
Hnrpa1	9.52e-07	1.08e-06	1.15e-06	8.57e-07	9.29e-07	8.27e-07	1.23e-06	1.2e-06
Mcm3	9.52e-07	1.08e-06	1.15e-06	8.4e-07	9.09e-07	8.19e-07	1.22e-06	1.2e-06
Mpdu1	9.74e-07	1.16e-06	1.17e-06	8.65e-07	9.5e-07	8.71e-07	1.28e-06	1.21e-06
2810047L02Rik	1.01e-06	1.18e-06	1.17e-06	8.74e-07	9.5e-07	8.71e-07	1.28e-06	1.21e-06
E430013M20Rik	1.03e-06	1.23e-06	1.23e-06	9.17e-07	9.86e-07	8.8e-07	1.3e-06	1.21e-06
Traip	1.03e-06	1.18e-06	1.23e-06	9.12e-07	9.59e-07	8.71e-07	1.3e-06	1.21e-06
Cxcl10	1.04e-06	1.25e-06	1.29e-06	9.38e-07	9.88e-07	9.13e-07	1.31e-06	1.21e-06
Rbbp4	1.06e-06	1.25e-06	1.31e-06	9.56e-07	9.89e-07	9.42e-07	1.31e-06	1.21e-06
Tcerg1	1.1e-06	1.45e-06	1.34e-06	9.57e-07	9.9e-07	9.42e-07	1.31e-06	1.23e-06
Rpa2	1.13e-06	1.45e-06	1.37e-06	9.84e-07	1.06e-06	9.42e-07	1.46e-06	1.23e-06
2310038K02Rik	1.16e-06	1.47e-06	1.38e-06	9.98e-07	1.08e-06	9.53e-07	1.53e-06	1.32e-06
1810029G24Rik	1.18e-06	1.51e-06	1.38e-06	9.98e-07	1.08e-06	9.68e-07	1.56e-06	1.35e-06
Cbara1	1.19e-06	1.52e-06	1.41e-06	9.98e-07	1.1e-06	9.76e-07	1.6e-06	1.35e-06
Bub1b	1.21e-06	1.64e-06	1.44e-06	1.01e-06	1.19e-06	1.04e-06	1.7e-06	1.39e-06
Dnajb1	1.21e-06	1.69e-06	1.44e-06	1.02e-06	1.2e-06	1.05e-06	1.7e-06	1.42e-06
Nup88	1.21e-06	1.64e-06	1.43e-06	1e-06	1.17e-06	1.01e-06	1.64e-06	1.36e-06
1600020H07Rik	1.22e-06	1.72e-06	1.46e-06	1.09e-06	1.22e-06	1.07e-06	1.83e-06	1.45e-06
Dnmt1	1.22e-06	1.72e-06	1.45e-06	1.03e-06	1.22e-06	1.07e-06	1.82e-06	1.42e-06
2700017M01Rik	1.24e-06	1.75e-06	1.48e-06	1.18e-06	1.23e-06	1.08e-06	1.85e-06	1.48e-06
Ddb1	1.24e-06	1.73e-06	1.46e-06	1.15e-06	1.22e-06	1.07e-06	1.85e-06	1.48e-06
Cdc2a	1.25e-06	1.84e-06	1.51e-06	1.2e-06	1.23e-06	1.11e-06	1.89e-06	1.54e-06
Aldh6a1	1.26e-06	1.87e-06	1.66e-06	1.3e-06	1.24e-06	1.18e-06	1.91e-06	1.59e-06
Got1	1.26e-06	1.86e-06	1.59e-06	1.25e-06	1.24e-06	1.15e-06	1.89e-06	1.57e-06
ENSMUSG00000009575	1.28e-06	1.87e-06	1.72e-06	1.32e-06	1.24e-06	1.19e-06	1.98e-06	1.59e-06
1810019P04Rik	1.32e-06	1.88e-06	1.74e-06	1.32e-06	1.3e-06	1.19e-06	1.98e-06	1.59e-06
Fen1	1.32e-06	1.88e-06	1.79e-06	1.36e-06	1.3e-06	1.21e-06	2.03e-06	1.59e-06
Rps19	1.33e-06	1.88e-06	1.81e-06	1.38e-06	1.3e-06	1.22e-06	2.03e-06	1.63e-06
Bicd2	1.34e-06	1.9e-06	1.82e-06	1.38e-06	1.33e-06	1.29e-06	2.21e-06	1.67e-06
Rpn2	1.34e-06	1.9e-06	1.84e-06	1.39e-06	1.33e-06	1.29e-06	2.21e-06	1.69e-06
Hist1h2bj	1.35e-06	1.91e-06	1.84e-06	1.39e-06	1.37e-06	1.29e-06	2.22e-06	1.71e-06
1110061L23Rik	1.36e-06	1.91e-06	1.87e-06	1.42e-06	1.41e-06	1.29e-06	2.23e-06	1.73e-06
MGC37347	1.4e-06	1.94e-06	1.87e-06	1.42e-06	1.41e-06	1.32e-06	2.28e-06	1.77e-06
Msh2	1.44e-06	1.94e-06	1.87e-06	1.43e-06	1.45e-06	1.32e-06	2.28e-06	1.81e-06
Rbm3	1.45e-06	1.99e-06	1.87e-06	1.45e-06	1.48e-06	1.32e-06	2.29e-06	1.87e-06
1200015A22Rik	1.46e-06	1.99e-06	1.94e-06	1.45e-06	1.48e-06	1.35e-06	2.34e-06	1.93e-06
3100002P13Rik	1.46e-06	2.03e-06	1.94e-06	1.45e-06	1.55e-06	1.35e-06	2.39e-06	1.98e-06
Map3k14	1.46e-06	2.03e-06	1.95e-06	1.45e-06	1.57e-06	1.37e-06	2.39e-06	1.99e-06
Tcea1	1.46e-06	1.99e-06	1.87e-06	1.45e-06	1.48e-06	1.33e-06	2.29e-06	1.89e-06
0610009H20Rik	1.47e-06	2.17e-06	1.99e-06	1.47e-06	1.58e-06	1.4e-06	2.45e-06	2.01e-06
Baz1b	1.47e-06	2.19e-06	2.02e-06	1.47e-06	1.58e-06	1.43e-06	2.48e-06	2.04e-06
Gspt1	1.47e-06	2.16e-06	1.98e-06	1.47e-06	1.58e-06	1.39e-06	2.45e-06	2e-06
BC023296	1.48e-06	2.24e-06	2.04e-06	1.48e-06	1.58e-06	1.46e-06	2.56e-06	2.12e-06
Ubb	1.48e-06	2.24e-06	2.1e-06	1.48e-06	1.58e-06	1.46e-06	2.56e-06	2.12e-06
Stat1	1.49e-06	2.26e-06	2.1e-06	1.5e-06	1.58e-06	1.46e-06	2.67e-06	2.12e-06
Stip1	1.5e-06	2.28e-06	2.15e-06	1.5e-06	1.58e-06	1.46e-06	2.72e-06	2.15e-06
0610009O03Rik	1.54e-06	2.28e-06	2.15e-06	1.5e-06	1.6e-06	1.52e-06	2.72e-06	2.18e-06
2610507L03Rik	1.54e-06	2.28e-06	2.29e-06	1.5e-06	1.6e-06	1.56e-06	2.83e-06	2.22e-06
2510027N19Rik	1.55e-06	2.31e-06	2.41e-06	1.58e-06	1.64e-06	1.65e-06	2.95e-06	2.28e-06
Fancc	1.55e-06	2.31e-06	2.48e-06	1.65e-06	1.65e-06	1.69e-06	3.08e-06	2.31e-06
Magoh	1.59e-06	2.31e-06	2.65e-06	1.66e-06	1.65e-06	1.75e-06	3.22e-06	2.37e-06
Sfrs1	1.59e-06	2.41e-06	2.68e-06	1.68e-06	1.67e-06	1.8e-06	3.22e-06	2.4e-06
2610311I19Rik	1.6e-06	2.41e-06	2.68e-06	1.7e-06	1.67e-06	1.83e-06	3.38e-06	2.44e-06
Psmc3ip	1.67e-06	2.42e-06	2.8e-06	1.71e-06	1.67e-06	1.84e-06	3.42e-06	2.5e-06
Tfb1m	1.69e-06	2.54e-06	2.89e-06	1.82e-06	1.67e-06	1.85e-06	3.42e-06	2.5e-06
Smarca3	1.7e-06	2.54e-06	3.08e-06	1.87e-06	1.67e-06	1.85e-06	3.43e-06	2.5e-06
1700030G05Rik	1.71e-06	2.56e-06	3.08e-06	1.9e-06	1.67e-06	1.88e-06	3.49e-06	2.5e-06
Hdac6	1.75e-06	2.64e-06	3.14e-06	1.91e-06	1.67e-06	1.9e-06	3.53e-06	2.51e-06
1810007P19Rik	1.81e-06	2.65e-06	3.14e-06	1.93e-06	1.69e-06	1.91e-06	3.53e-06	2.51e-06
Hist1h2ad	1.82e-06	2.68e-06	3.18e-06	1.93e-06	1.76e-06	1.92e-06	3.63e-06	2.57e-06
C79407	1.83e-06	2.69e-06	3.35e-06	1.96e-06	1.77e-06	1.93e-06	3.63e-06	2.7e-06
Cox7c	1.91e-06	2.69e-06	3.42e-06	2.01e-06	1.77e-06	1.96e-06	3.66e-06	2.7e-06
Cenpa	2.01e-06	2.79e-06	3.43e-06	2.01e-06	1.8e-06	2.04e-06	3.68e-06	2.7e-06
1110011K10Rik	2.05e-06	2.85e-06	3.55e-06	2.08e-06	1.81e-06	2.22e-06	3.87e-06	2.74e-06
Grwd1	2.06e-06	2.85e-06	3.58e-06	2.08e-06	1.82e-06	2.22e-06	3.87e-06	2.87e-06
Ppm1d	2.13e-06	2.85e-06	3.58e-06	2.15e-06	1.83e-06	2.27e-06	4.16e-06	2.88e-06
Tcp1	2.13e-06	2.85e-06	3.58e-06	2.16e-06	1.83e-06	2.27e-06	4.16e-06	2.88e-06
2410015N17Rik	2.4e-06	2.88e-06	3.6e-06	2.27e-06	1.85e-06	2.36e-06	4.22e-06	2.98e-06
Mcmd6	2.4e-06	2.96e-06	3.6e-06	2.32e-06	1.85e-06	2.37e-06	4.25e-06	3.01e-06
Pomt2	2.4e-06	2.96e-06	3.6e-06	2.32e-06	1.96e-06	2.38e-06	4.37e-06	3.01e-06
3300001G02Rik	2.46e-06	2.97e-06	3.66e-06	2.32e-06	1.96e-06	2.38e-06	4.41e-06	3.01e-06
Ntan1	2.5e-06	3.04e-06	3.74e-06	2.41e-06	2.03e-06	2.38e-06	4.63e-06	3.06e-06
1810003N24Rik	2.73e-06	3.34e-06	3.89e-06	2.6e-06	2.11e-06	2.52e-06	4.85e-06	3.19e-06
2810008P14Rik	2.73e-06	3.11e-06	3.82e-06	2.45e-06	2.03e-06	2.38e-06	4.68e-06	3.1e-06
Ccnb1	2.73e-06	3.08e-06	3.8e-06	2.41e-06	2.03e-06	2.38e-06	4.66e-06	3.08e-06
Serpini1	2.73e-06	3.27e-06	3.86e-06	2.57e-06	2.05e-06	2.5e-06	4.84e-06	3.18e-06
Wwox	2.73e-06	3.19e-06	3.84e-06	2.45e-06	2.05e-06	2.41e-06	4.78e-06	3.15e-06
1110034A24Rik	2.75e-06	3.37e-06	3.98e-06	2.61e-06	2.11e-06	2.58e-06	4.88e-06	3.28e-06
1810012I05Rik	2.79e-06	3.42e-06	3.98e-06	2.62e-06	2.12e-06	2.64e-06	4.9e-06	3.3e-06
1300011P19Rik	2.82e-06	3.44e-06	3.98e-06	2.63e-06	2.17e-06	2.66e-06	4.96e-06	3.32e-06
Taf6l	2.84e-06	3.53e-06	4.09e-06	2.64e-06	2.21e-06	2.68e-06	5.02e-06	3.38e-06
Vps35	2.84e-06	3.48e-06	3.98e-06	2.64e-06	2.21e-06	2.66e-06	5.02e-06	3.37e-06
Gmnn	2.9e-06	3.54e-06	4.09e-06	2.64e-06	2.22e-06	2.7e-06	5.02e-06	3.38e-06
Sf3b2	2.92e-06	3.54e-06	4.15e-06	2.73e-06	2.25e-06	2.74e-06	5.03e-06	3.38e-06
2410004L22Rik	2.93e-06	3.55e-06	4.16e-06	2.75e-06	2.28e-06	2.75e-06	5.13e-06	3.41e-06
D530033C11Rik	2.95e-06	3.64e-06	4.16e-06	2.79e-06	2.29e-06	2.75e-06	5.15e-06	3.5e-06
Cdc25c	2.96e-06	3.66e-06	4.2e-06	2.86e-06	2.29e-06	2.75e-06	5.15e-06	3.69e-06
1110005A05Rik	3.14e-06	3.73e-06	4.24e-06	2.87e-06	2.32e-06	2.8e-06	5.21e-06	3.87e-06
1700001E16Rik	3.14e-06	3.7e-06	4.23e-06	2.86e-06	2.29e-06	2.79e-06	5.2e-06	3.82e-06
E130303B06Rik	3.14e-06	3.7e-06	4.23e-06	2.87e-06	2.29e-06	2.8e-06	5.21e-06	3.83e-06
Hmmr	3.14e-06	3.73e-06	4.29e-06	2.87e-06	2.32e-06	2.84e-06	5.23e-06	3.92e-06
Rgs19ip1	3.14e-06	3.73e-06	4.46e-06	2.9e-06	2.37e-06	2.87e-06	5.28e-06	4.05e-06
Mthfd1	3.2e-06	3.74e-06	4.54e-06	2.92e-06	2.37e-06	2.87e-06	5.34e-06	4.11e-06
Ap2b1	3.21e-06	3.81e-06	4.62e-06	2.92e-06	2.42e-06	2.87e-06	5.34e-06	4.11e-06
Hist1h2bk	3.43e-06	3.94e-06	4.62e-06	2.92e-06	2.43e-06	2.87e-06	5.4e-06	4.12e-06
1110013H04Rik	3.44e-06	3.94e-06	4.62e-06	2.92e-06	2.48e-06	2.87e-06	5.44e-06	4.5e-06
2610304G08Rik	3.51e-06	3.94e-06	4.7e-06	2.97e-06	2.57e-06	2.94e-06	5.72e-06	4.57e-06
H2afx	3.51e-06	3.94e-06	4.69e-06	2.97e-06	2.55e-06	2.89e-06	5.69e-06	4.55e-06
Rqcd1	3.51e-06	3.94e-06	4.64e-06	2.93e-06	2.48e-06	2.88e-06	5.69e-06	4.55e-06
425O18-1	3.55e-06	4.01e-06	4.7e-06	2.97e-06	2.66e-06	2.95e-06	5.83e-06	4.63e-06
Xrcc1	3.55e-06	3.99e-06	4.7e-06	2.97e-06	2.63e-06	2.95e-06	5.79e-06	4.59e-06
0610039D01Rik	3.66e-06	4.06e-06	4.7e-06	2.99e-06	2.72e-06	2.95e-06	5.83e-06	4.63e-06
Hrbl	3.76e-06	4.06e-06	4.78e-06	3.04e-06	2.82e-06	2.98e-06	5.88e-06	4.64e-06
Tacc3	3.77e-06	4.06e-06	4.78e-06	3.07e-06	2.87e-06	2.98e-06	5.88e-06	4.79e-06
Cdr2	3.81e-06	4.09e-06	4.78e-06	3.08e-06	2.92e-06	3.07e-06	5.88e-06	4.81e-06
5930412E23Rik	3.82e-06	4.16e-06	5.01e-06	3.12e-06	2.95e-06	3.07e-06	5.98e-06	4.83e-06
0610038P07Rik	3.83e-06	4.21e-06	5.02e-06	3.36e-06	2.97e-06	3.08e-06	5.98e-06	4.88e-06
Hist1h2bp	3.94e-06	4.21e-06	5.03e-06	3.42e-06	2.99e-06	3.08e-06	6.05e-06	4.88e-06
Mcm5	3.94e-06	4.25e-06	5.14e-06	3.52e-06	3.16e-06	3.14e-06	6.21e-06	4.9e-06
4933416E05Rik	3.97e-06	4.34e-06	5.26e-06	3.57e-06	3.24e-06	3.21e-06	6.3e-06	5.16e-06
Bcs1l	3.97e-06	4.55e-06	5.29e-06	3.72e-06	3.28e-06	3.25e-06	6.35e-06	5.24e-06
Cse1l	3.97e-06	4.36e-06	5.26e-06	3.66e-06	3.27e-06	3.21e-06	6.35e-06	5.24e-06
2810407K09Rik	4.06e-06	4.64e-06	5.31e-06	3.73e-06	3.28e-06	3.29e-06	6.4e-06	5.24e-06
D10Ertd749e	4.18e-06	4.65e-06	5.31e-06	3.8e-06	3.28e-06	3.33e-06	6.4e-06	5.24e-06
Rnf4	4.32e-06	4.68e-06	5.42e-06	3.8e-06	3.29e-06	3.34e-06	6.72e-06	5.3e-06
2010301N04Rik	4.53e-06	4.68e-06	5.58e-06	3.82e-06	3.32e-06	3.34e-06	6.91e-06	5.5e-06
Hdlbp	4.53e-06	4.77e-06	5.61e-06	3.82e-06	3.32e-06	3.39e-06	7e-06	5.6e-06
5730420B22Rik	4.58e-06	4.77e-06	5.67e-06	4.1e-06	3.32e-06	3.39e-06	7.02e-06	5.61e-06
Ris2	4.58e-06	4.8e-06	5.74e-06	4.16e-06	3.32e-06	3.46e-06	7.06e-06	5.67e-06
2610528E23Rik	4.66e-06	4.9e-06	5.78e-06	4.22e-06	3.35e-06	3.46e-06	7.16e-06	5.76e-06
2900006B13Rik	4.72e-06	4.95e-06	5.83e-06	4.25e-06	3.35e-06	3.49e-06	7.17e-06	5.82e-06
D11Ertd175e	4.72e-06	4.95e-06	5.82e-06	4.24e-06	3.35e-06	3.48e-06	7.17e-06	5.78e-06
Pcna	4.72e-06	4.95e-06	5.83e-06	4.32e-06	3.35e-06	3.49e-06	7.2e-06	5.82e-06
1300004C11Rik	4.79e-06	4.95e-06	5.87e-06	4.34e-06	3.35e-06	3.55e-06	7.2e-06	5.84e-06
Ell	4.86e-06	4.95e-06	5.87e-06	4.37e-06	3.35e-06	3.58e-06	7.22e-06	5.86e-06
BC016188	4.89e-06	5.1e-06	5.87e-06	4.39e-06	3.4e-06	3.63e-06	7.34e-06	5.9e-06
Mtbp	4.89e-06	5.12e-06	5.87e-06	4.44e-06	3.42e-06	3.7e-06	7.38e-06	5.94e-06
Pa2g4	4.89e-06	5.13e-06	5.87e-06	4.44e-06	3.42e-06	3.81e-06	7.43e-06	6.02e-06
2310065K24Rik	4.96e-06	5.13e-06	6.13e-06	4.49e-06	3.43e-06	3.87e-06	7.72e-06	6.03e-06
2900026G05Rik	4.96e-06	5.13e-06	6.22e-06	4.49e-06	3.47e-06	3.93e-06	7.76e-06	6.06e-06
Kif22	5e-06	5.13e-06	6.34e-06	4.65e-06	3.58e-06	4.04e-06	8.1e-06	6.09e-06
3110001H15Rik	5.02e-06	5.13e-06	6.39e-06	4.67e-06	3.58e-06	4.04e-06	8.46e-06	6.09e-06
1200014M14Rik	5.05e-06	5.26e-06	6.67e-06	4.85e-06	3.81e-06	4.14e-06	8.5e-06	6.2e-06
Fbl	5.05e-06	5.29e-06	6.7e-06	4.97e-06	3.96e-06	4.26e-06	8.62e-06	6.37e-06
Kif4	5.05e-06	5.18e-06	6.48e-06	4.67e-06	3.73e-06	4.05e-06	8.5e-06	6.18e-06
Pigf	5.05e-06	5.19e-06	6.64e-06	4.67e-06	3.73e-06	4.09e-06	8.5e-06	6.18e-06
1500004O14Rik	5.1e-06	5.34e-06	6.72e-06	4.97e-06	3.98e-06	4.26e-06	8.67e-06	6.41e-06
Ubap2	5.27e-06	5.38e-06	6.72e-06	4.97e-06	4.06e-06	4.26e-06	8.68e-06	6.45e-06
2810411A03Rik	5.55e-06	5.49e-06	6.72e-06	5.03e-06	4.19e-06	4.35e-06	8.68e-06	6.49e-06
2410141M05Rik	5.56e-06	5.54e-06	6.72e-06	5.13e-06	4.24e-06	4.36e-06	8.68e-06	6.58e-06
Pold2	6.06e-06	5.63e-06	6.72e-06	5.13e-06	4.27e-06	4.4e-06	8.87e-06	6.61e-06
Bub1	6.07e-06	5.65e-06	6.75e-06	5.26e-06	4.29e-06	4.4e-06	9.01e-06	6.64e-06
5730410I19Rik	6.17e-06	5.66e-06	6.83e-06	5.35e-06	4.32e-06	4.46e-06	9.27e-06	6.74e-06
Jun	6.17e-06	5.66e-06	6.8e-06	5.31e-06	4.32e-06	4.46e-06	9.1e-06	6.73e-06
Dctn4	6.3e-06	5.67e-06	6.86e-06	5.49e-06	4.39e-06	4.46e-06	9.34e-06	6.74e-06
1200013B22Rik	6.44e-06	5.86e-06	7.28e-06	5.56e-06	4.41e-06	4.7e-06	9.51e-06	6.92e-06
Terf2	6.53e-06	6e-06	7.37e-06	5.56e-06	4.41e-06	4.97e-06	9.51e-06	7.13e-06
6720467O09Rik	6.58e-06	6e-06	7.51e-06	5.68e-06	4.42e-06	5.03e-06	9.53e-06	7.13e-06
1500026D16Rik	6.62e-06	6.09e-06	7.54e-06	5.68e-06	4.44e-06	5.15e-06	9.75e-06	7.24e-06
B230380D07Rik	6.63e-06	6.2e-06	7.57e-06	5.78e-06	4.47e-06	5.3e-06	9.94e-06	7.4e-06
Ccnf	6.63e-06	6.15e-06	7.54e-06	5.77e-06	4.46e-06	5.28e-06	9.79e-06	7.32e-06
Cacybp	6.64e-06	6.23e-06	7.65e-06	5.93e-06	4.57e-06	5.33e-06	1.01e-05	7.43e-06
5830446M03Rik	6.73e-06	6.23e-06	7.65e-06	5.97e-06	4.69e-06	5.42e-06	1.01e-05	7.45e-06
Pmf1	6.77e-06	6.23e-06	7.65e-06	6.03e-06	4.76e-06	5.43e-06	1.02e-05	7.52e-06
Paics	6.8e-06	6.23e-06	7.79e-06	6.06e-06	4.76e-06	5.46e-06	1.02e-05	7.67e-06
2010003I19Rik	6.83e-06	6.23e-06	7.84e-06	6.09e-06	5.08e-06	5.56e-06	1.02e-05	7.67e-06
Cops6	6.83e-06	6.29e-06	8.37e-06	6.35e-06	5.1e-06	5.6e-06	1.04e-05	7.95e-06
Trim27	6.83e-06	6.23e-06	8.33e-06	6.35e-06	5.1e-06	5.56e-06	1.03e-05	7.89e-06
1100001J08Rik	6.99e-06	6.38e-06	8.67e-06	6.55e-06	5.16e-06	5.66e-06	1.04e-05	8e-06
Psmb2	6.99e-06	6.29e-06	8.42e-06	6.39e-06	5.12e-06	5.6e-06	1.04e-05	7.95e-06
1110068E11Rik	7.2e-06	6.49e-06	8.93e-06	6.7e-06	5.23e-06	5.66e-06	1.12e-05	8.54e-06
AI415282	7.2e-06	6.43e-06	8.84e-06	6.68e-06	5.16e-06	5.66e-06	1.12e-05	8.21e-06
Rbmx	7.2e-06	6.51e-06	9.03e-06	6.71e-06	5.28e-06	5.71e-06	1.13e-05	8.73e-06
4732427B05	7.24e-06	6.74e-06	9.13e-06	6.78e-06	5.32e-06	5.78e-06	1.15e-05	8.8e-06
Ap3m1	7.24e-06	6.88e-06	9.13e-06	6.78e-06	5.38e-06	5.81e-06	1.16e-05	8.82e-06
Zfp472	7.3e-06	6.88e-06	9.42e-06	6.9e-06	5.38e-06	5.87e-06	1.16e-05	8.95e-06
RFWD1	7.4e-06	6.88e-06	9.45e-06	6.95e-06	5.38e-06	5.89e-06	1.21e-05	9.06e-06
0610041B22Rik	7.55e-06	6.99e-06	9.65e-06	7.07e-06	5.38e-06	5.89e-06	1.24e-05	9.42e-06
Ormdl2	7.55e-06	6.98e-06	9.45e-06	6.97e-06	5.38e-06	5.89e-06	1.24e-05	9.41e-06
Spnb2	7.55e-06	6.99e-06	1e-05	7.3e-06	5.38e-06	5.89e-06	1.24e-05	9.49e-06
D3Ertd300e	7.65e-06	6.99e-06	1e-05	7.5e-06	5.4e-06	5.91e-06	1.25e-05	9.54e-06
Bcl10	7.76e-06	7.01e-06	1.01e-05	7.56e-06	5.44e-06	6.03e-06	1.27e-05	9.54e-06
Tarbp2	7.76e-06	7.01e-06	1.02e-05	7.62e-06	5.44e-06	6.09e-06	1.28e-05	9.69e-06
Prkcl	7.83e-06	7.05e-06	1.04e-05	7.62e-06	5.66e-06	6.12e-06	1.34e-05	9.8e-06
Fntb	7.96e-06	7.06e-06	1.05e-05	7.62e-06	5.66e-06	6.12e-06	1.35e-05	9.87e-06
Kifc5a	7.96e-06	7.06e-06	1.04e-05	7.62e-06	5.66e-06	6.12e-06	1.34e-05	9.84e-06
Eif3s6ip	8.02e-06	7.06e-06	1.06e-05	7.67e-06	5.75e-06	6.19e-06	1.36e-05	1e-05
AA517853	8.09e-06	7.21e-06	1.06e-05	7.68e-06	5.75e-06	6.31e-06	1.37e-05	1e-05
1810009A15Rik	8.18e-06	7.22e-06	1.07e-05	7.7e-06	5.78e-06	6.37e-06	1.38e-05	1.01e-05
Hist1h2bn	8.18e-06	7.46e-06	1.13e-05	7.81e-06	5.79e-06	6.41e-06	1.4e-05	1.02e-05
Rfc4	8.18e-06	7.46e-06	1.14e-05	7.82e-06	5.96e-06	6.44e-06	1.41e-05	1.02e-05
5730592L21Rik	8.28e-06	7.63e-06	1.16e-05	7.85e-06	6.51e-06	6.92e-06	1.42e-05	1.03e-05
Zfp277	8.28e-06	7.53e-06	1.15e-05	7.83e-06	6.47e-06	6.58e-06	1.41e-05	1.02e-05
Surf6	8.37e-06	8.03e-06	1.19e-05	8.16e-06	6.55e-06	7.08e-06	1.42e-05	1.06e-05
Hist1h2bm	8.58e-06	8.06e-06	1.21e-05	8.23e-06	6.63e-06	7.35e-06	1.44e-05	1.06e-05
Sfrs2	8.74e-06	8.11e-06	1.22e-05	8.33e-06	6.85e-06	7.46e-06	1.44e-05	1.06e-05
Tubgcp2	8.74e-06	8.11e-06	1.21e-05	8.3e-06	6.77e-06	7.41e-06	1.44e-05	1.06e-05
L3mbtl2	8.86e-06	8.13e-06	1.22e-05	8.38e-06	6.89e-06	7.46e-06	1.45e-05	1.06e-05
Ppat	8.92e-06	8.13e-06	1.22e-05	8.38e-06	6.96e-06	7.86e-06	1.46e-05	1.06e-05
D11Ertd603e	8.95e-06	8.13e-06	1.22e-05	8.48e-06	7.07e-06	7.96e-06	1.46e-05	1.07e-05
D3Ertd250e	9.18e-06	8.19e-06	1.23e-05	8.49e-06	7.07e-06	8.01e-06	1.46e-05	1.11e-05
Ak2	9.27e-06	8.2e-06	1.24e-05	8.65e-06	7.13e-06	8.05e-06	1.46e-05	1.11e-05
Limk2	9.27e-06	8.21e-06	1.24e-05	8.88e-06	7.21e-06	8.06e-06	1.47e-05	1.13e-05
1500031K13Rik	9.38e-06	8.26e-06	1.24e-05	9.03e-06	7.29e-06	8.06e-06	1.5e-05	1.14e-05
Hist1h3a	9.53e-06	8.4e-06	1.25e-05	9.07e-06	7.34e-06	8.06e-06	1.51e-05	1.14e-05
Pbp	9.58e-06	8.41e-06	1.26e-05	9.11e-06	7.34e-06	8.12e-06	1.51e-05	1.15e-05
2010004P11Rik	9.96e-06	8.44e-06	1.26e-05	9.18e-06	7.38e-06	8.26e-06	1.54e-05	1.15e-05
1200009C21Rik	1e-05	8.47e-06	1.3e-05	9.35e-06	7.67e-06	8.4e-06	1.57e-05	1.16e-05
2610012O22Rik	1e-05	8.44e-06	1.28e-05	9.23e-06	7.53e-06	8.26e-06	1.57e-05	1.16e-05
Stard4	1e-05	8.45e-06	1.28e-05	9.23e-06	7.6e-06	8.4e-06	1.57e-05	1.16e-05
2700099C19Rik	1.02e-05	8.49e-06	1.3e-05	9.37e-06	7.74e-06	8.4e-06	1.61e-05	1.17e-05
Fbxo8	1.02e-05	8.7e-06	1.35e-05	9.44e-06	7.77e-06	8.52e-06	1.62e-05	1.21e-05
Shcbp1	1.02e-05	8.7e-06	1.31e-05	9.37e-06	7.77e-06	8.52e-06	1.61e-05	1.17e-05
1200009K13Rik	1.03e-05	8.89e-06	1.4e-05	9.74e-06	7.77e-06	8.67e-06	1.64e-05	1.26e-05
3110002K08Rik	1.04e-05	9.03e-06	1.46e-05	1.01e-05	7.97e-06	9.02e-06	1.7e-05	1.28e-05
5033414D02Rik	1.04e-05	9.41e-06	1.48e-05	1.07e-05	7.97e-06	9.07e-06	1.72e-05	1.29e-05
Canx	1.04e-05	9.1e-06	1.47e-05	1.03e-05	7.97e-06	9.04e-06	1.7e-05	1.29e-05
Hist1h2bc	1.04e-05	8.95e-06	1.41e-05	9.94e-06	7.82e-06	9.01e-06	1.67e-05	1.27e-05
6530403A03Rik	1.06e-05	9.41e-06	1.52e-05	1.07e-05	8.13e-06	9.07e-06	1.76e-05	1.29e-05
2310037I24Rik	1.07e-05	9.73e-06	1.52e-05	1.07e-05	8.13e-06	9.14e-06	1.83e-05	1.31e-05
Stk12	1.07e-05	9.87e-06	1.53e-05	1.08e-05	8.18e-06	9.39e-06	1.83e-05	1.37e-05
2610318C08Rik	1.08e-05	9.98e-06	1.54e-05	1.09e-05	8.18e-06	9.6e-06	1.83e-05	1.37e-05
3300002I08Rik	1.08e-05	1.02e-05	1.56e-05	1.12e-05	8.26e-06	9.6e-06	1.85e-05	1.37e-05
Gemin6	1.08e-05	1.02e-05	1.57e-05	1.13e-05	8.26e-06	9.77e-06	1.92e-05	1.41e-05
1200008O12Rik	1.14e-05	1.05e-05	1.6e-05	1.13e-05	8.54e-06	9.96e-06	1.93e-05	1.42e-05
Ard1	1.16e-05	1.12e-05	1.63e-05	1.2e-05	8.83e-06	1.02e-05	2e-05	1.44e-05
Gcst	1.16e-05	1.06e-05	1.61e-05	1.17e-05	8.73e-06	9.98e-06	1.94e-05	1.43e-05
Pigm	1.16e-05	1.06e-05	1.62e-05	1.17e-05	8.74e-06	1e-05	1.97e-05	1.43e-05
Racgap1	1.18e-05	1.13e-05	1.64e-05	1.2e-05	8.92e-06	1.03e-05	2.03e-05	1.44e-05
Shprh	1.19e-05	1.16e-05	1.68e-05	1.23e-05	9.18e-06	1.07e-05	2.06e-05	1.48e-05
Ash2l	1.21e-05	1.18e-05	1.68e-05	1.26e-05	9.2e-06	1.07e-05	2.15e-05	1.48e-05
Tubb5	1.21e-05	1.17e-05	1.68e-05	1.26e-05	9.2e-06	1.07e-05	2.11e-05	1.48e-05
Grpel1	1.22e-05	1.2e-05	1.68e-05	1.29e-05	9.37e-06	1.08e-05	2.22e-05	1.49e-05
Hist2h2aa1	1.23e-05	1.2e-05	1.71e-05	1.29e-05	9.45e-06	1.08e-05	2.28e-05	1.49e-05
4930451A13Rik	1.24e-05	1.25e-05	1.76e-05	1.35e-05	1.01e-05	1.14e-05	2.32e-05	1.54e-05
BC019806	1.24e-05	1.2e-05	1.74e-05	1.35e-05	9.77e-06	1.12e-05	2.32e-05	1.52e-05
Slc25a10	1.25e-05	1.25e-05	1.76e-05	1.36e-05	1.06e-05	1.17e-05	2.44e-05	1.57e-05
Pola2	1.3e-05	1.25e-05	1.78e-05	1.36e-05	1.07e-05	1.21e-05	2.46e-05	1.58e-05
Hn1	1.31e-05	1.26e-05	1.79e-05	1.37e-05	1.07e-05	1.21e-05	2.51e-05	1.68e-05
3110005L17Rik	1.33e-05	1.27e-05	1.81e-05	1.39e-05	1.07e-05	1.22e-05	2.52e-05	1.68e-05
1110002H14Rik	1.34e-05	1.27e-05	1.82e-05	1.41e-05	1.07e-05	1.22e-05	2.62e-05	1.68e-05
Ccnb1-rs1	1.35e-05	1.27e-05	1.82e-05	1.42e-05	1.07e-05	1.22e-05	2.64e-05	1.69e-05
Kif18a	1.35e-05	1.28e-05	1.83e-05	1.42e-05	1.09e-05	1.22e-05	2.64e-05	1.7e-05
2700031G06Rik	1.37e-05	1.3e-05	1.87e-05	1.43e-05	1.12e-05	1.24e-05	2.74e-05	1.74e-05
Myst2	1.37e-05	1.3e-05	1.84e-05	1.42e-05	1.12e-05	1.24e-05	2.66e-05	1.73e-05
Srprb	1.38e-05	1.31e-05	1.88e-05	1.44e-05	1.12e-05	1.28e-05	2.77e-05	1.79e-05
A930016P21Rik	1.43e-05	1.34e-05	1.93e-05	1.46e-05	1.13e-05	1.28e-05	2.83e-05	1.79e-05
Hist1h2bb	1.43e-05	1.34e-05	1.93e-05	1.46e-05	1.13e-05	1.28e-05	2.83e-05	1.79e-05
3110010F15Rik	1.46e-05	1.34e-05	1.99e-05	1.46e-05	1.13e-05	1.28e-05	2.85e-05	1.79e-05
ENSMUSG00000021038	1.46e-05	1.37e-05	2e-05	1.46e-05	1.13e-05	1.28e-05	2.89e-05	1.79e-05
Casp2	1.47e-05	1.4e-05	2e-05	1.47e-05	1.14e-05	1.33e-05	2.91e-05	1.8e-05
3010026O09Rik	1.48e-05	1.42e-05	2e-05	1.48e-05	1.14e-05	1.34e-05	2.93e-05	1.82e-05
A930025J12Rik	1.48e-05	1.49e-05	2e-05	1.48e-05	1.14e-05	1.34e-05	2.95e-05	1.84e-05
Zw10	1.49e-05	1.5e-05	2e-05	1.55e-05	1.14e-05	1.34e-05	2.96e-05	1.87e-05
1190002L16Rik	1.51e-05	1.53e-05	2.02e-05	1.55e-05	1.14e-05	1.34e-05	2.96e-05	1.87e-05
2610528A15Rik	1.51e-05	1.54e-05	2.04e-05	1.58e-05	1.15e-05	1.37e-05	2.99e-05	1.87e-05
Cldn2	1.51e-05	1.55e-05	2.06e-05	1.59e-05	1.15e-05	1.38e-05	3e-05	1.87e-05
1500010G04Rik	1.53e-05	1.65e-05	2.06e-05	1.59e-05	1.16e-05	1.4e-05	3e-05	1.89e-05
Cars	1.57e-05	1.68e-05	2.29e-05	1.67e-05	1.17e-05	1.47e-05	3.1e-05	1.92e-05
Rent1	1.57e-05	1.67e-05	2.21e-05	1.66e-05	1.17e-05	1.45e-05	3.01e-05	1.92e-05
Rpa1	1.61e-05	1.74e-05	2.29e-05	1.67e-05	1.18e-05	1.47e-05	3.13e-05	1.95e-05
Hbp1	1.65e-05	1.74e-05	2.3e-05	1.68e-05	1.21e-05	1.5e-05	3.23e-05	1.97e-05
Hist1h2ao	1.65e-05	1.74e-05	2.29e-05	1.67e-05	1.19e-05	1.47e-05	3.16e-05	1.97e-05
Pole2	1.65e-05	1.74e-05	2.31e-05	1.68e-05	1.24e-05	1.53e-05	3.24e-05	1.97e-05
Ckn1	1.7e-05	1.75e-05	2.32e-05	1.68e-05	1.26e-05	1.53e-05	3.25e-05	1.97e-05
Ap1m1	1.71e-05	1.77e-05	2.38e-05	1.69e-05	1.26e-05	1.54e-05	3.31e-05	2.05e-05
Klf5	1.74e-05	1.84e-05	2.4e-05	1.73e-05	1.31e-05	1.55e-05	3.32e-05	2.06e-05
D15Ertd806e	1.75e-05	1.84e-05	2.41e-05	1.74e-05	1.32e-05	1.63e-05	3.38e-05	2.08e-05
Abcb6	1.76e-05	1.88e-05	2.41e-05	1.75e-05	1.32e-05	1.63e-05	3.39e-05	2.08e-05
Hist1h3h	1.76e-05	1.9e-05	2.43e-05	1.75e-05	1.38e-05	1.7e-05	3.4e-05	2.11e-05
Mms19l	1.78e-05	1.9e-05	2.47e-05	1.75e-05	1.39e-05	1.72e-05	3.43e-05	2.14e-05
Tmpo	1.79e-05	1.9e-05	2.52e-05	1.75e-05	1.39e-05	1.74e-05	3.47e-05	2.14e-05
0610008N23Rik	1.81e-05	1.9e-05	2.52e-05	1.81e-05	1.39e-05	1.74e-05	3.47e-05	2.17e-05
Mrp63	1.86e-05	1.91e-05	2.52e-05	1.82e-05	1.39e-05	1.75e-05	3.48e-05	2.17e-05
Ipo11	1.88e-05	1.94e-05	2.53e-05	1.86e-05	1.41e-05	1.76e-05	3.56e-05	2.17e-05
0610009B22Rik	1.9e-05	1.94e-05	2.53e-05	1.87e-05	1.41e-05	1.76e-05	3.56e-05	2.18e-05
1200011I18Rik	1.91e-05	1.98e-05	2.6e-05	1.94e-05	1.44e-05	1.79e-05	3.58e-05	2.2e-05
Atpi	1.91e-05	2.04e-05	2.64e-05	1.94e-05	1.48e-05	1.79e-05	3.58e-05	2.2e-05
Casp9	1.91e-05	1.97e-05	2.54e-05	1.9e-05	1.41e-05	1.76e-05	3.56e-05	2.19e-05
D7Ertd743e	1.91e-05	1.98e-05	2.6e-05	1.93e-05	1.43e-05	1.79e-05	3.56e-05	2.19e-05
Ndufb8	1.92e-05	2.05e-05	2.67e-05	1.98e-05	1.48e-05	1.79e-05	3.59e-05	2.2e-05
Hist1h4b	1.95e-05	2.07e-05	2.67e-05	1.98e-05	1.48e-05	1.79e-05	3.59e-05	2.2e-05
Prps1	1.96e-05	2.08e-05	2.67e-05	1.98e-05	1.48e-05	1.79e-05	3.59e-05	2.2e-05
Hist3	1.97e-05	2.09e-05	2.67e-05	1.98e-05	1.49e-05	1.8e-05	3.59e-05	2.2e-05
Orc6l	1.97e-05	2.09e-05	2.68e-05	1.99e-05	1.49e-05	1.8e-05	3.69e-05	2.22e-05
1810073E21Rik	1.99e-05	2.1e-05	2.85e-05	2.09e-05	1.55e-05	1.85e-05	3.69e-05	2.29e-05
1810073N04Rik	1.99e-05	2.09e-05	2.73e-05	1.99e-05	1.5e-05	1.85e-05	3.69e-05	2.25e-05
Galnt4	2e-05	2.13e-05	2.87e-05	2.1e-05	1.55e-05	1.87e-05	3.77e-05	2.29e-05
Tbl2	2.01e-05	2.13e-05	2.88e-05	2.11e-05	1.55e-05	1.88e-05	3.81e-05	2.29e-05
Gfm	2.02e-05	2.18e-05	2.94e-05	2.13e-05	1.58e-05	1.9e-05	3.88e-05	2.3e-05
1700030E05Rik	2.06e-05	2.18e-05	3.1e-05	2.18e-05	1.59e-05	1.9e-05	3.93e-05	2.3e-05
1810034K20Rik	2.06e-05	2.2e-05	3.14e-05	2.21e-05	1.6e-05	1.92e-05	3.95e-05	2.33e-05
6330548N22Rik	2.06e-05	2.22e-05	3.23e-05	2.21e-05	1.65e-05	1.94e-05	3.97e-05	2.37e-05
Man2b1	2.06e-05	2.22e-05	3.26e-05	2.21e-05	1.65e-05	1.96e-05	3.97e-05	2.38e-05
0610008A10Rik	2.08e-05	2.24e-05	3.35e-05	2.22e-05	1.68e-05	2.01e-05	3.99e-05	2.43e-05
1110001O19Rik	2.11e-05	2.25e-05	3.42e-05	2.22e-05	1.68e-05	2.05e-05	4.12e-05	2.43e-05
Snrpb	2.12e-05	2.27e-05	3.44e-05	2.24e-05	1.69e-05	2.06e-05	4.13e-05	2.44e-05
H3f3b	2.17e-05	2.27e-05	3.45e-05	2.25e-05	1.69e-05	2.08e-05	4.14e-05	2.44e-05
R74862	2.18e-05	2.28e-05	3.49e-05	2.28e-05	1.69e-05	2.08e-05	4.14e-05	2.5e-05
2310003F16Rik	2.21e-05	2.29e-05	3.52e-05	2.28e-05	1.71e-05	2.14e-05	4.18e-05	2.51e-05
Hist1h4h	2.28e-05	2.29e-05	3.52e-05	2.29e-05	1.73e-05	2.14e-05	4.22e-05	2.54e-05
Umps	2.28e-05	2.3e-05	3.53e-05	2.29e-05	1.73e-05	2.18e-05	4.3e-05	2.54e-05
Hist1h2aa	2.34e-05	2.3e-05	3.57e-05	2.3e-05	1.74e-05	2.21e-05	4.31e-05	2.54e-05
Cstf2t	2.35e-05	2.3e-05	3.63e-05	2.31e-05	1.74e-05	2.23e-05	4.45e-05	2.54e-05
Wdr4	2.36e-05	2.3e-05	3.67e-05	2.31e-05	1.74e-05	2.26e-05	4.46e-05	2.55e-05
1300013B24Rik	2.4e-05	2.31e-05	3.69e-05	2.31e-05	1.74e-05	2.28e-05	4.57e-05	2.64e-05
Plrg1	2.42e-05	2.36e-05	3.75e-05	2.32e-05	1.74e-05	2.28e-05	4.66e-05	2.66e-05
Ubl1	2.42e-05	2.32e-05	3.69e-05	2.32e-05	1.74e-05	2.28e-05	4.62e-05	2.65e-05
1110017C15Rik	2.44e-05	2.36e-05	3.82e-05	2.36e-05	1.79e-05	2.41e-05	4.66e-05	2.76e-05
Ndufa5	2.44e-05	2.36e-05	3.78e-05	2.35e-05	1.74e-05	2.34e-05	4.66e-05	2.74e-05

## Sheet: FigS7B
NOTE THERE ARE TWO SHEETS IN THIS EXCEL FILE
Figure S7b: GO enrichment of core E2F4-bound genes in Mouse.
GO Category	Cell Cycle	Cell Development	DNA Packaging	DNA Repair	DNA Replication	RNA Processing		Output of GOstat (implemented by Tim Beissbarth <beissbarth.edu.au>)
	GO:0007049	GO:0048468	GO:0006323	GO:0006281	GO:0006260	GO:0006396
enrichment p-value	2.34e-38	1.03e-08	2.25e-16	1.1e-11	8.61e-21	1.83e-12		Run from 143.65.99.21 at Fri Mar 30 01:49:14 2007
genes/category	55/704	52/1448	33/311	22/190	28/145	24/364		Input	457 IDs
								Search against	mgi
Genes	SHC1	TRAF7	HIST1H2BN	POLA1	POLA1	MAGOH		Unique Genes	455
	POLA1	HIST1H2BN	RBBP4	PCNA	PCNA	PLRG1		Annotated Genes	309
	PPM1D	HIST1H2BP	HIST1H2BP	ERCC8	POLA2	NOLA2		GOs	2772
	RBBP4	HIST1H2AD	HIST1H2AD	MBD4	RBBP4	BARD1		Unique GOs	762
	ZWINT	HIST2H2AA1	HIST2H2AA1	XRCC1	TRP53	SNRPB		All Unique Sub-GOs	1633
	BUB1	SHPRH	SHPRH	FANCC	BRCA1	SLBP		GO-DB	mgi
	PLK1	BRCA1	HIST1H3A	BRCA1	RRM1	GEMIN6		Min Sub-GO length	3
	BRCA1	HIST1H3A	CENPA	RAD50	ORC6L	PA2G4
	CCNB1	CENPA	ASF1B	EXO1	RFC4	HNRPAB
	MTBP	PRKCI	HIST1H4H	H2AFX	EXO1	CSTF2T		Table of most significant GOs:
	AURKB	ASF1B	HIST1H2AI	SUMO1	MYST2	6530403A03RIK
	CCNB1-RS1	HIST1H4H	HMGB3	PRKDC	PMS2	SFRS2		Numer of GOs	100
	RAD50	HIST1H2AI	HLTF	PMS2	MCM4	SFRS1		P-Value Cutoff	0.01
	EXO1	TUBB5	HMGN2	FEN1	POLD2	HNRPA1		GO-Cluster Cutoff	-1
	TUBB5	FBXO5	ARD1	MSH2	MCM3	3300001G02RIK		Display Method: both only
	FBXO5	IPO11	HIST1H2BK	XRCC4	GMNN	SF3B2		Total Count in Group: 309
	NUSAP1	MSH2	HIST1H3H	NEIL3	FEN1	FBL		Total in Control: 19496
	MCM3	HIST1H2BK	BAZ1B	BLM	MSH2	LSM4
	INCENP	HIST1H3H	HIST1H2BJ	UPF1	MCM5	RBM3
	MSH2	CASP9	HDAC6	HMGB2	CDT1	WDR4
	GSPT1	BCL10	HIST1H2BC	RAD1	PRIM2	TFB1M
	CDT1	CASP2	H2AFX	XRCC6	TOP1	SFRS10
	WEE1	ZW10	MYST2		POLE2	LSM5
	CDKN2D	HIST1H2BJ	HIST1H2BM		MCM6	UPF1
	BCL10	BUB1B	HIST1H2AA		RPA1
	CKS2	MBD4	L3MBTL2		BLM
	MCM6	TIAL1	HIST1H2BG		UPF1
	PMF1	TRP53	HIST1H2AO		HMGB2
	TERF2	FANCC	BRD8
	ZW10	HIST1H2BC	HAT1
	BUB1B	SURF6	HIST1H3G
	JUN	BARD1	H3F3B
	MAD2L1	CSE1L	HMGB2
	TRP53	H2AFX
	CCNF	GEMIN6
	BARD1	PRKDC
	H2AFX	HIST1H2BM
	CCDC5	RPS19
	CDC2A	CDC2A
	PMS2	WWOX
	ECT2	RACGAP1
	WWOX	HIST1H2AA
	GMNN	AP2B1
	RACGAP1	HIST1H2BG
	MYBL2	GTF2A1
	RAB8A	SFRS1
	CDC25C	SFRS2
	CENPH	HIST1H2AO
	PRC1	TAF6L
	TACC3	HIST1H3G
	RPA1	H3F3B
	CDC25A	HMGB2
	UPF1
	RAD1
	DLG7
