# Supplementary material for: Cell Cycle Genes Are the Evolutionarily Conserved Targets of the E2F4 Transcription Factor
Source: PLoS One. 2007 Oct 24;2(10):e1061. doi: 10.1371/journal.pone.0001061 (PMC2020443; doi:10.1371/journal.pone.0001061)
Supplement: Figure S8 — (0.08 MB XLS) [file pone.0001061.s008.xls]

## Sheet: FigS8
		KIDNEY			LIVER			TESTES
Gene Name	Probe set ID	P-value	B-value	DE	P-value	B-value	DE	P-value	B-value	DE
9430041C03Rik	1423397_at	7.66e-10	13.71	up	0.00375	5.394	down	> 0.05	n/a	n/a
Igh-VJ558	1425763_x_at	0.000332	8.383	up	> 0.05	n/a	n/a	> 0.05	n/a	n/a
D5Ertd593e	1434442_at	0.000567	7.72	down	> 0.05	n/a	n/a	> 0.05	n/a	n/a
Igh-VJ558	1421653_a_at	0.000847	7.212	up	> 0.05	n/a	n/a	> 0.05	n/a	n/a
Iigp1	1419043_a_at	0.00128	6.573	down	> 0.05	n/a	n/a	> 0.05	n/a	n/a
LOC243469	1425738_at	0.00128	6.466	down	> 0.05	n/a	n/a	> 0.05	n/a	n/a
Igh-VJ558	1429381_x_at	0.00128	6.695	up	> 0.05	n/a	n/a	> 0.05	n/a	n/a
Osmr	1418674_at	0.00148	6.246	up	> 0.05	n/a	n/a	> 0.05	n/a	n/a
---	1450218_at	0.00208	5.871	up	> 0.05	n/a	n/a	> 0.05	n/a	n/a
Rnase4	1422603_at	0.00208	5.791	up	> 0.05	n/a	n/a	> 0.05	n/a	n/a
Hpd	1424618_at	0.00223	5.655	up	> 0.05	n/a	n/a	> 0.05	n/a	n/a
Igk-V8	1452463_x_at	0.00263	5.446	up	> 0.05	n/a	n/a	> 0.05	n/a	n/a
---	1415871_at	0.00363	4.892	up	> 0.05	n/a	n/a	> 0.05	n/a	n/a
Bgn	1448323_a_at	0.00363	4.896	down	> 0.05	n/a	n/a	> 0.05	n/a	n/a
Col14a1	1427168_a_at	0.00363	4.726	down	> 0.05	n/a	n/a	> 0.05	n/a	n/a
Fos	1423100_at	0.00363	4.628	down	0.00375	5.266	down	> 0.05	n/a	n/a
Marcks	1415972_at	0.00363	4.842	down	> 0.05	n/a	n/a	> 0.05	n/a	n/a
Mlp	1437226_x_at	0.00363	4.952	down	> 0.05	n/a	n/a	> 0.05	n/a	n/a
Ren1 /// Ren2	1448975_s_at	0.00363	4.637	down	> 0.05	n/a	n/a	> 0.05	n/a	n/a
Dusp7	1427416_x_at	0.00363	4.942	up	> 0.05	n/a	n/a	> 0.05	n/a	n/a
Ecm1	1448613_at	0.00363	4.668	up	> 0.05	n/a	n/a	> 0.05	n/a	n/a
H28	1425917_at	0.00363	4.67	up	> 0.05	n/a	n/a	> 0.05	n/a	n/a
Ucp1	1418197_at	0.00363	4.725	up	> 0.05	n/a	n/a	> 0.05	n/a	n/a
Cdh11	1450757_at	0.00424	4.456	down	> 0.05	n/a	n/a	> 0.05	n/a	n/a
Igfbp3	1423062_at	0.00433	4.403	down	> 0.05	n/a	n/a	> 0.05	n/a	n/a
Igj	1424305_at	0.0056	4.134	down	> 0.05	n/a	n/a	> 0.05	n/a	n/a
Igk-C	1427455_x_at	0.0056	4.066	down	> 0.05	n/a	n/a	> 0.05	n/a	n/a
H28	1421596_s_at	0.0056	4.05	up	> 0.05	n/a	n/a	> 0.05	n/a	n/a
Loxl1	1451978_at	0.0056	4.05	up	> 0.05	n/a	n/a	> 0.05	n/a	n/a
Agtrl1	1438651_a_at	0.00573	4.001	up	> 0.05	n/a	n/a	> 0.05	n/a	n/a
2010321J07Rik	1450133_at	0.00725	3.756	down	> 0.05	n/a	n/a	> 0.05	n/a	n/a
Clcn6	1422314_at	0.00725	3.718	down	> 0.05	n/a	n/a	> 0.05	n/a	n/a
Emilin1	1416414_at	0.00725	3.709	down	> 0.05	n/a	n/a	> 0.05	n/a	n/a
Rps6ka1	1416896_at	0.00757	3.644	down	> 0.05	n/a	n/a	> 0.05	n/a	n/a
Bgn	1416405_at	0.00894	3.421	down	> 0.05	n/a	n/a	> 0.05	n/a	n/a
Mlh1	1417360_at	0.00894	3.425	down	0.00735	4.537	up	> 0.05	n/a	n/a
Tgfbi	1437463_x_at	0.00894	3.464	down	> 0.05	n/a	n/a	> 0.05	n/a	n/a
---	1448123_s_at	0.0102	3.253	down	> 0.05	n/a	n/a	> 0.05	n/a	n/a
CRAD-L	1451681_at	0.0102	3.278	down	0.00173	6.544	up	> 0.05	n/a	n/a
Cfh	1423153_x_at	0.0122	3.07	up	> 0.05	n/a	n/a	> 0.05	n/a	n/a
1200009O22Rik	1428922_at	0.0136	2.931	down	> 0.05	n/a	n/a	> 0.05	n/a	n/a
Prdx2	1430979_a_at	0.0136	2.936	down	> 0.05	n/a	n/a	0.0371	2.045	down
Timp2	1454677_at	0.0145	2.853	down	> 0.05	n/a	n/a	> 0.05	n/a	n/a
Marcks	1415973_at	0.0152	2.767	down	> 0.05	n/a	n/a	> 0.05	n/a	n/a
Serping1	1416625_at	0.0152	2.775	up	> 0.05	n/a	n/a	> 0.05	n/a	n/a
Fli1	1433512_at	0.0154	2.737	up	> 0.05	n/a	n/a	> 0.05	n/a	n/a
Clca1	1460259_s_at	0.017	2.629	down	> 0.05	n/a	n/a	> 0.05	n/a	n/a
---	1451478_at	0.0198	2.45	up	> 0.05	n/a	n/a	> 0.05	n/a	n/a
Igk-C	1427660_x_at	0.0198	2.431	down	> 0.05	n/a	n/a	> 0.05	n/a	n/a
Sgk	1416041_at	0.0198	2.471	up	> 0.05	n/a	n/a	> 0.05	n/a	n/a
1300007C21Rik	1431214_at	0.0209	2.349	up	> 0.05	n/a	n/a	> 0.05	n/a	n/a
Bcdo2	1421221_at	0.0209	2.347	up	> 0.05	n/a	n/a	> 0.05	n/a	n/a
Tob2	1448666_s_at	0.0222	2.271	up	0.0105	3.568	up	> 0.05	n/a	n/a
Ifi44	1423555_a_at	0.0229	2.21	down	> 0.05	n/a	n/a	> 0.05	n/a	n/a
Cxcl12	1417574_at	0.0229	2.215	up	> 0.05	n/a	n/a	> 0.05	n/a	n/a
Bgn	1437889_x_at	0.0242	2.144	down	> 0.05	n/a	n/a	> 0.05	n/a	n/a
Dpp4	1441342_at	0.0257	2.071	down	> 0.05	n/a	n/a	> 0.05	n/a	n/a
Igk-C	1452417_x_at	0.0262	2.037	up	> 0.05	n/a	n/a	> 0.05	n/a	n/a
C230027N18Rik	1437111_at	0.0264	2.009	down	> 0.05	n/a	n/a	> 0.05	n/a	n/a
Marcks	1456028_x_at	0.0264	1.999	down	> 0.05	n/a	n/a	> 0.05	n/a	n/a
BC023105	1425394_at	0.0271	1.941	down	0.0117	3.328	up	> 0.05	n/a	n/a
Fbln5	1416164_at	0.0271	1.95	down	> 0.05	n/a	n/a	> 0.05	n/a	n/a
Adamts5	1422561_at	0.0271	1.93	up	> 0.05	n/a	n/a	> 0.05	n/a	n/a
Flna	1426677_at	0.0279	1.89	up	> 0.05	n/a	n/a	> 0.05	n/a	n/a
Prelp	1416321_s_at	0.0282	1.865	down	> 0.05	n/a	n/a	> 0.05	n/a	n/a
Ifitm1	1424254_at	0.0285	1.841	down	> 0.05	n/a	n/a	> 0.05	n/a	n/a
Rab8b	1426799_at	0.0293	1.801	down	> 0.05	n/a	n/a	> 0.05	n/a	n/a
Basp1	1428572_at	0.0306	1.743	up	> 0.05	n/a	n/a	> 0.05	n/a	n/a
Fscn1	1416514_a_at	0.0306	1.734	up	> 0.05	n/a	n/a	> 0.05	n/a	n/a
Gbp2	1418240_at	0.0314	1.684	down	> 0.05	n/a	n/a	> 0.05	n/a	n/a
Tcf2	1421224_a_at	0.0314	1.686	up	> 0.05	n/a	n/a	> 0.05	n/a	n/a
Ctgf	1416953_at	0.0321	1.651	down	> 0.05	n/a	n/a	> 0.05	n/a	n/a
2310075E07Rik	1424130_a_at	0.0327	1.619	up	> 0.05	n/a	n/a	> 0.05	n/a	n/a
Ptprf	1420843_at	0.0331	1.595	down	> 0.05	n/a	n/a	> 0.05	n/a	n/a
Sparc	1448392_at	0.0372	1.461	down	> 0.05	n/a	n/a	> 0.05	n/a	n/a
Sparc	1416589_at	0.0372	1.456	down	> 0.05	n/a	n/a	> 0.05	n/a	n/a
Timp2	1433662_s_at	0.0372	1.452	down	> 0.05	n/a	n/a	> 0.05	n/a	n/a
Clu	1437458_x_at	0.0374	1.429	up	> 0.05	n/a	n/a	> 0.05	n/a	n/a
Col6a3	1424131_at	0.0374	1.422	up	> 0.05	n/a	n/a	> 0.05	n/a	n/a
Acy1	1419173_at	0.0377	1.376	down	> 0.05	n/a	n/a	> 0.05	n/a	n/a
Alas1	1424126_at	0.0377	1.402	down	> 0.05	n/a	n/a	> 0.05	n/a	n/a
Cxcl14	1418457_at	0.0377	1.335	down	> 0.05	n/a	n/a	> 0.05	n/a	n/a
Cyp1b1	1416612_at	0.0377	1.362	down	> 0.05	n/a	n/a	> 0.05	n/a	n/a
2810474O19Rik	1452397_at	0.0377	1.358	up	> 0.05	n/a	n/a	> 0.05	n/a	n/a
Aif1	1418204_s_at	0.0377	1.341	up	> 0.05	n/a	n/a	> 0.05	n/a	n/a
Cap1	1417461_at	0.0377	1.341	up	> 0.05	n/a	n/a	0.0287	2.385	up
Tcf21	1417447_at	0.0392	1.285	down	> 0.05	n/a	n/a	> 0.05	n/a	n/a
Ehd4	1449852_a_at	0.0392	1.277	up	> 0.05	n/a	n/a	> 0.05	n/a	n/a
Sparcl1	1416114_at	0.04	1.245	down	> 0.05	n/a	n/a	> 0.05	n/a	n/a
Trib2	1426641_at	0.04	1.236	up	> 0.05	n/a	n/a	> 0.05	n/a	n/a
Pparbp	1421907_at	0.041	1.205	up	> 0.05	n/a	n/a	> 0.05	n/a	n/a
---	1434372_at	0.0447	1.114	up	> 0.05	n/a	n/a	> 0.05	n/a	n/a
Cd38	1433741_at	0.047	1.046	up	> 0.05	n/a	n/a	> 0.05	n/a	n/a
Marcks	1456700_x_at	0.047	1.047	up	> 0.05	n/a	n/a	> 0.05	n/a	n/a
Clu	1454849_x_at	0.0471	1.024	down	> 0.05	n/a	n/a	> 0.05	n/a	n/a
Tgfbi	1456250_x_at	0.0471	1.023	down	> 0.05	n/a	n/a	> 0.05	n/a	n/a
---	1452426_x_at	> 0.05	n/a	n/a	0.000393	7.829	up	0.0255	2.53	down
---	1419209_at	> 0.05	n/a	n/a	0.0117	3.38	down	> 0.05	n/a	n/a
---	1435458_at	> 0.05	n/a	n/a	0.0357	2.165	up	> 0.05	n/a	n/a
Onecut1	1421447_at	> 0.05	n/a	n/a	0.0101	3.635	down	> 0.05	n/a	n/a
Bmp5	1421283_at	> 0.05	n/a	n/a	0.00908	3.908	down	> 0.05	n/a	n/a
D10Bwg0791e	1424029_at	> 0.05	n/a	n/a	0.0117	3.433	down	> 0.05	n/a	n/a
Dapk2	1451453_at	> 0.05	n/a	n/a	0.00735	4.299	down	> 0.05	n/a	n/a
Egr1	1417065_at	> 0.05	n/a	n/a	0.046	1.848	down	> 0.05	n/a	n/a
Frmd4b	1426331_a_at	> 0.05	n/a	n/a	0.0413	1.989	down	> 0.05	n/a	n/a
Gadd45g	1453851_a_at	> 0.05	n/a	n/a	0.00735	4.323	down	> 0.05	n/a	n/a
Gdf15	1418949_at	> 0.05	n/a	n/a	0.0477	1.747	down	> 0.05	n/a	n/a
Myc	1424942_a_at	> 0.05	n/a	n/a	0.0194	2.853	down	> 0.05	n/a	n/a
Serpina12	1421092_at	> 0.05	n/a	n/a	0.00375	5.211	down	> 0.05	n/a	n/a
Socs3	1456212_x_at	> 0.05	n/a	n/a	0.00735	4.467	down	> 0.05	n/a	n/a
Tcf19	1423809_at	> 0.05	n/a	n/a	0.0304	2.417	down	> 0.05	n/a	n/a
Tpm2	1419738_a_at	> 0.05	n/a	n/a	0.0094	3.783	down	> 0.05	n/a	n/a
Wfdc2	1424351_at	> 0.05	n/a	n/a	0.0416	1.958	down	> 0.05	n/a	n/a
1810008K03Rik	1451382_at	> 0.05	n/a	n/a	0.0304	2.415	up	> 0.05	n/a	n/a
B230333C21Rik	1457265_at	> 0.05	n/a	n/a	0.00792	4.127	up	> 0.05	n/a	n/a
B3galt1	1450530_at	> 0.05	n/a	n/a	0.0357	2.175	up	> 0.05	n/a	n/a
Bcl3	1418133_at	> 0.05	n/a	n/a	0.0117	3.355	up	> 0.05	n/a	n/a
Cyp7a1	1422100_at	> 0.05	n/a	n/a	0.0466	1.812	up	> 0.05	n/a	n/a
Lcn13	1428022_at	> 0.05	n/a	n/a	0.0389	2.067	up	> 0.05	n/a	n/a
Lnx1	1455825_s_at	> 0.05	n/a	n/a	0.00735	4.247	up	> 0.05	n/a	n/a
Masp2	1451759_at	> 0.05	n/a	n/a	0.0094	3.798	up	> 0.05	n/a	n/a
MGI:2159619	1422925_s_at	> 0.05	n/a	n/a	0.00375	5.155	up	> 0.05	n/a	n/a
Onecut1	1450252_at	> 0.05	n/a	n/a	0.00306	5.895	up	> 0.05	n/a	n/a
Ppp1r10	1426726_at	> 0.05	n/a	n/a	0.0466	1.79	up	> 0.05	n/a	n/a
Rpgrip1	1421144_at	> 0.05	n/a	n/a	0.0357	2.173	up	> 0.05	n/a	n/a
Sbk1	1451190_a_at	> 0.05	n/a	n/a	0.0175	2.969	up	> 0.05	n/a	n/a
Smo	1427049_s_at	> 0.05	n/a	n/a	0.00908	3.933	up	> 0.05	n/a	n/a
Socs3	1455899_x_at	> 0.05	n/a	n/a	0.035	2.264	up	> 0.05	n/a	n/a
Tpm2	1425028_a_at	> 0.05	n/a	n/a	0.00995	3.692	up	> 0.05	n/a	n/a
---	1451146_at	> 0.05	n/a	n/a	> 0.05	n/a	n/a	0.0313	2.236	down
Klf1	1418600_at	> 0.05	n/a	n/a	> 0.05	n/a	n/a	0.000166	5.262	down
Tubb6	1416431_at	> 0.05	n/a	n/a	> 0.05	n/a	n/a	0.000356	4.769	down
4930427A07Rik	1452337_at	> 0.05	n/a	n/a	> 0.05	n/a	n/a	0.0214	2.716	up
Aldh3a1	1418752_at	> 0.05	n/a	n/a	> 0.05	n/a	n/a	0.0214	2.782	up
Col16a1	1427986_a_at	> 0.05	n/a	n/a	> 0.05	n/a	n/a	0.000356	4.76	up
Dixdc1	1425256_a_at	> 0.05	n/a	n/a	> 0.05	n/a	n/a	0.0313	2.203	up
Epm2aip1	1425624_at	> 0.05	n/a	n/a	> 0.05	n/a	n/a	0.039	1.961	up
Fmn1	1427671_a_at	> 0.05	n/a	n/a	> 0.05	n/a	n/a	0.000166	5.237	up

## Sheet: DEgenes_all
KIDNEY	KIDNEY	KIDNEY	KIDNEY	KIDNEY		LIVER	LIVER	LIVER	LIVER	LIVER		TESTES	TESTES	TESTES	TESTES	TESTES
gene name	probe set ID	adj.p value	B value	DE		gene name	probe set ID	adj.p value	B value	DE		gene name	probe set ID	adj.p value	B value	DE
9430041C03Rik	1423397_at	7.66e-10	13.71	up-regulated		---	1452426_x_at	0.000393	7.829	up-regulated		---	1452426_x_at	0.0255	2.53	down-regulated
Igh-VJ558	1425763_x_at	0.000332	8.383	up-regulated		---	1419209_at	0.0117	3.38	down-regulated		---	1451146_at	0.0313	2.236	down-regulated
D5Ertd593e	1434442_at	0.000567	7.72	down-regulated		---	1435458_at	0.0357	2.165	up-regulated		Klf1	1418600_at	0.000166	5.262	down-regulated
Igh-VJ558	1421653_a_at	0.000847	7.212	up-regulated		Onecut1	1421447_at	0.0101	3.635	down-regulated		Prdx2	1430979_a_at	0.0371	2.045	down-regulated
Iigp1	1419043_a_at	0.00128	6.573	down-regulated		9430041C03Rik	1423397_at	0.00375	5.394	down-regulated		Tubb6	1416431_at	0.000356	4.769	down-regulated
LOC243469	1425738_at	0.00128	6.466	down-regulated		Bmp5	1421283_at	0.00908	3.908	down-regulated		4930427A07Rik	1452337_at	0.0214	2.716	up-regulated
Igh-VJ558	1429381_x_at	0.00128	6.695	up-regulated		D10Bwg0791e	1424029_at	0.0117	3.433	down-regulated		Aldh3a1	1418752_at	0.0214	2.782	up-regulated
Osmr	1418674_at	0.00148	6.246	up-regulated		Dapk2	1451453_at	0.00735	4.299	down-regulated		Cap1	1417461_at	0.0287	2.385	up-regulated
---	1450218_at	0.00208	5.871	up-regulated		Egr1	1417065_at	0.046	1.848	down-regulated		Col16a1	1427986_a_at	0.000356	4.76	up-regulated
Rnase4	1422603_at	0.00208	5.791	up-regulated		Fos	1423100_at	0.00375	5.266	down-regulated		Dixdc1	1425256_a_at	0.0313	2.203	up-regulated
Hpd	1424618_at	0.00223	5.655	up-regulated		Frmd4b	1426331_a_at	0.0413	1.989	down-regulated		Epm2aip1	1425624_at	0.039	1.961	up-regulated
Igk-V8	1452463_x_at	0.00263	5.446	up-regulated		Gadd45g	1453851_a_at	0.00735	4.323	down-regulated		Fmn1	1427671_a_at	0.000166	5.237	up-regulated
---	1415871_at	0.00363	4.892	up-regulated		Gdf15	1418949_at	0.0477	1.747	down-regulated
Bgn	1448323_a_at	0.00363	4.896	down-regulated		Myc	1424942_a_at	0.0194	2.853	down-regulated		10 genes
Col14a1	1427168_a_at	0.00363	4.726	down-regulated		Serpina12	1421092_at	0.00375	5.211	down-regulated		2 unnamed probes (?)
Fos	1423100_at	0.00363	4.628	down-regulated		Socs3	1456212_x_at	0.00735	4.467	down-regulated		3 downregulated
Marcks	1415972_at	0.00363	4.842	down-regulated		Tcf19	1423809_at	0.0304	2.417	down-regulated		7 upregulated
Mlp	1437226_x_at	0.00363	4.952	down-regulated		Tpm2	1419738_a_at	0.0094	3.783	down-regulated
Ren1 /// Ren2	1448975_s_at	0.00363	4.637	down-regulated		Wfdc2	1424351_at	0.0416	1.958	down-regulated
Dusp7	1427416_x_at	0.00363	4.942	up-regulated		1810008K03Rik	1451382_at	0.0304	2.415	up-regulated
Ecm1	1448613_at	0.00363	4.668	up-regulated		B230333C21Rik	1457265_at	0.00792	4.127	up-regulated
H28	1425917_at	0.00363	4.67	up-regulated		B3galt1	1450530_at	0.0357	2.175	up-regulated
Ucp1	1418197_at	0.00363	4.725	up-regulated		BC023105	1425394_at	0.0117	3.328	up-regulated
Cdh11	1450757_at	0.00424	4.456	down-regulated		Bcl3	1418133_at	0.0117	3.355	up-regulated
Igfbp3	1423062_at	0.00433	4.403	down-regulated		CRAD-L	1451681_at	0.00173	6.544	up-regulated
Igj	1424305_at	0.0056	4.134	down-regulated		Cyp7a1	1422100_at	0.0466	1.812	up-regulated
Igk-C /// Igk-V28 /// LOC243469	1427455_x_at	0.0056	4.066	down-regulated		Lcn13	1428022_at	0.0389	2.067	up-regulated
H28	1421596_s_at	0.0056	4.05	up-regulated		Lnx1	1455825_s_at	0.00735	4.247	up-regulated
Loxl1	1451978_at	0.0056	4.05	up-regulated		Masp2	1451759_at	0.0094	3.798	up-regulated
Agtrl1	1438651_a_at	0.00573	4.001	up-regulated		MGI:2159619	1422925_s_at	0.00375	5.155	up-regulated
2010321J07Rik	1450133_at	0.00725	3.756	down-regulated		Mlh1	1417360_at	0.00735	4.537	up-regulated
Clcn6	1422314_at	0.00725	3.718	down-regulated		Onecut1	1450252_at	0.00306	5.895	up-regulated
Emilin1	1416414_at	0.00725	3.709	down-regulated		Ppp1r10	1426726_at	0.0466	1.79	up-regulated
Rps6ka1	1416896_at	0.00757	3.644	down-regulated		Rpgrip1	1421144_at	0.0357	2.173	up-regulated
Bgn	1416405_at	0.00894	3.421	down-regulated		Sbk1	1451190_a_at	0.0175	2.969	up-regulated
Mlh1	1417360_at	0.00894	3.425	down-regulated		Smo	1427049_s_at	0.00908	3.933	up-regulated
Tgfbi	1437463_x_at	0.00894	3.464	down-regulated		Socs3	1455899_x_at	0.035	2.264	up-regulated
---	1448123_s_at	0.0102	3.253	down-regulated		Tob2	1448666_s_at	0.0105	3.568	up-regulated
CRAD-L	1451681_at	0.0102	3.278	down-regulated		Tpm2	1425028_a_at	0.00995	3.692	up-regulated
Cfh	1423153_x_at	0.0122	3.07	up-regulated
1200009O22Rik	1428922_at	0.0136	2.931	down-regulated		34 different genes
Prdx2	1430979_a_at	0.0136	2.936	down-regulated		3 unnamed probes (?)
Timp2	1454677_at	0.0145	2.853	down-regulated		15 downregulated
Marcks	1415973_at	0.0152	2.767	down-regulated		18 upregulated
Serping1	1416625_at	0.0152	2.775	up-regulated		1 (?) --> Onecut1 has one probe upregulated, one probe downregulated.
Fli1	1433512_at	0.0154	2.737	up-regulated
Clca1 /// Clca2	1460259_s_at	0.017	2.629	down-regulated
---	1451478_at	0.0198	2.45	up-regulated
Igk-C /// Igk-V28 /// LOC243469	1427660_x_at	0.0198	2.431	down-regulated
Sgk	1416041_at	0.0198	2.471	up-regulated
1300007C21Rik /// LOC433762	1431214_at	0.0209	2.349	up-regulated
Bcdo2	1421221_at	0.0209	2.347	up-regulated
Tob2	1448666_s_at	0.0222	2.271	up-regulated
Ifi44	1423555_a_at	0.0229	2.21	down-regulated
Cxcl12	1417574_at	0.0229	2.215	up-regulated
Bgn	1437889_x_at	0.0242	2.144	down-regulated
Dpp4	1441342_at	0.0257	2.071	down-regulated
Igk-C /// Igk-V28 /// 2010205A11Rik /// LOC243469	1452417_x_at	0.0262	2.037	up-regulated
C230027N18Rik	1437111_at	0.0264	2.009	down-regulated
Marcks	1456028_x_at	0.0264	1.999	down-regulated
BC023105	1425394_at	0.0271	1.941	down-regulated
Fbln5	1416164_at	0.0271	1.95	down-regulated
Adamts5	1422561_at	0.0271	1.93	up-regulated
Flna	1426677_at	0.0279	1.89	up-regulated
Prelp	1416321_s_at	0.0282	1.865	down-regulated
Ifitm1	1424254_at	0.0285	1.841	down-regulated
Rab8b	1426799_at	0.0293	1.801	down-regulated
Basp1	1428572_at	0.0306	1.743	up-regulated
Fscn1	1416514_a_at	0.0306	1.734	up-regulated
Gbp2	1418240_at	0.0314	1.684	down-regulated
Tcf2	1421224_a_at	0.0314	1.686	up-regulated
Ctgf	1416953_at	0.0321	1.651	down-regulated
2310075E07Rik	1424130_a_at	0.0327	1.619	up-regulated
Ptprf	1420843_at	0.0331	1.595	down-regulated
Sparc	1448392_at	0.0372	1.461	down-regulated
Sparc	1416589_at	0.0372	1.456	down-regulated
Timp2	1433662_s_at	0.0372	1.452	down-regulated
Clu	1437458_x_at	0.0374	1.429	up-regulated
Col6a3	1424131_at	0.0374	1.422	up-regulated
Acy1	1419173_at	0.0377	1.376	down-regulated
Alas1	1424126_at	0.0377	1.402	down-regulated
Cxcl14	1418457_at	0.0377	1.335	down-regulated
Cyp1b1	1416612_at	0.0377	1.362	down-regulated
2810474O19Rik	1452397_at	0.0377	1.358	up-regulated
Aif1	1418204_s_at	0.0377	1.341	up-regulated
Cap1	1417461_at	0.0377	1.341	up-regulated
Tcf21	1417447_at	0.0392	1.285	down-regulated
Ehd4	1449852_a_at	0.0392	1.277	up-regulated
Sparcl1	1416114_at	0.04	1.245	down-regulated
Trib2	1426641_at	0.04	1.236	up-regulated
Pparbp	1421907_at	0.041	1.205	up-regulated
---	1434372_at	0.0447	1.114	up-regulated
Cd38	1433741_at	0.047	1.046	up-regulated
Marcks	1456700_x_at	0.047	1.047	up-regulated
Clu	1454849_x_at	0.0471	1.024	down-regulated
Tgfbi	1456250_x_at	0.0471	1.023	down-regulated
78 different genes
5 unnamed probes (?)
41 downregulated		13 repeats
35 upregulated
2 (?) --> Clu, Marcks
Overlap, kidney/liver = 6 genes. Only 2 consistently DE.
BC023105	mixed
CRAD-L	mixed
Fos	downregulated
Mlh1	mixed
9430041C03Rik	mixed
Tob2	upregulated		CUT-OFF = 0.05?
Overlap, kidney/testes = 2 genes
Prdx2	down
Cap1	up
Overlap, testes/liver = 1 genes
---	mixed

## Sheet: DEgenes_Figure 3 only
	p-value in
Gene	Kidney	Liver	Testes
9430041C03Rik	7.65675e-10	0.00374917	0.999643
Igh-VJ558	0.000332062	0.795519	0.999643
Rnase4	0.00207634	0.999315	0.999643
Bgn	0.00362591	0.999315	0.999643
Col14a1	0.00362591	0.370894	0.999643
Dusp7	0.00362591	0.382065	0.999643
Mlp	0.00362591	0.83073	0.999643
Ucp1	0.00362591	0.999315	0.999643
Fos	0.00362591	0.00374917	0.999643
Igfbp3	0.00433138	0.970079	0.999643
Igj	0.0056039	0.883027	0.999643
Agtrl1	0.00572523	0.999315	0.999643
2010321J07Rik	0.007254	0.999315	0.999643
Emilin1	0.007254	0.999315	0.999643
Tgfbi	0.00894235	0.695141	0.999643
Mlh1	0.00894235	0.00735342	0.999643
CRAD-L	0.0102255	0.00172545	0.999643
1200009O22Rik	0.013603	0.999315	0.999643
Prdx2	0.013603	0.134576	0.0370747
Timp2	0.0144795	0.82916	0.999643
Fli1	0.0153793	0.999315	0.999643
Sgk	0.0197515	0.151895	0.999643
Tob2	0.0222418	0.0104638	0.999643
Cxcl12	0.0229089	0.757738	0.999643
Dpp4	0.0257106	0.999315	0.999643
Fbln5	0.0271257	0.999315	0.999643
BC023105	0.0271257	0.0117387	0.999643
Flna	0.0278608	0.999315	0.999643
Basp1	0.0305895	0.999315	0.999643
Fscn1	0.0305895	0.999315	0.999643
Gbp2	0.0313726	0.999315	0.999643
Tcf2	0.0313726	0.999315	0.999643
Ctgf	0.0320722	0.812876	0.999643
Clu	0.0373858	0.999315	0.999643
Acy1	0.0376855	0.619014	0.999643
Alas1	0.0376855	0.914424	0.999643
Cxcl14	0.0376855	0.999315	0.999643
Cyp1b1	0.0376855	0.999315	0.754332
Tcf21	0.0392051	0.706372	0.999643
Sparcl1	0.0400445	0.387087	0.999643
Pparbp	0.0409501	0.0684575	0.105327
Cd38	0.0469823	0.999315	0.999643
Onecut1	0.999923	0.00306135	0.999643
Serpina12	0.999923	0.00374917	0.999643
Dapk2	0.257015	0.00735342	0.999643
Gadd45g	0.999923	0.00735342	0.999643
Lnx1	0.999923	0.00735342	0.999643
Bmp5	0.999923	0.00908199	0.999643
Smo	0.999923	0.00908199	0.999643
Masp2	0.999923	0.00939889	0.999643
Tpm2	0.162891	0.00939889	0.999643
Bcl3	0.999923	0.0117387	0.999643
Myc	0.999923	0.019364	0.999643
Tcf19	0.999923	0.0303728	0.999643
Egr1	0.165441	0.0460095	0.999643
Gdf15	0.460899	0.0477153	0.999643
Klf1	0.968562	0.999315	0.000166394
Aldh3a1	0.999923	0.999315	0.0213898
Epm2aip1	0.999923	0.999315	0.0390428
